# Supplementary material for: Dysregulation of testis mRNA expression levels in hatchery-produced vs wild greater amberjack Seriola dumerili
Source: Sci Rep. 2023 Aug 22;13:13662. doi: 10.1038/s41598-023-40597-5 (PMC10444852; doi:10.1038/s41598-023-40597-5)
Supplement: Supplementary file 2 — Supplementary Tables. [file 41598_2023_40597_MOESM2_ESM.xlsx]

## Sheet: Supplementary Table S1
Supplementary Table S1. Differentially expressed genes			Legend
Names	total	elements	NormalF, Normal Farmed group; DysF, Dysfunctional Farmed group; WILD, wild group
NormalF vs DysF and NormalF vs WILD	15	LOC111233438
		LOC111229228
		LOC111220070
		LOC111239688
		LOC111234263
		LOC111221167
		fcer1a
		LOC111235725
		LOC111223161
		LOC111231168
		marcks
		LOC111224061
		LOC111223786
		LOC111232703
		LOC111235606
DysF vs WILD and NormalF vs DysF	1049	adam8
		LOC111227204
		LOC111218736
		pbld
		psmf1
		LOC111218697
		numb
		morn2
		LOC111232731
		dnaaf3
		LOC111218478
		ccdc103
		calb2
		trabd
		coq7
		LOC111227340
		dcaf12
		cenpf
		LOC111230888
		LOC111227503
		meig1
		ccna1
		dnaaf4
		LOC111230530
		rsph1
		LOC111233831
		LOC111229586
		LOC111218548
		enpep
		sall4
		rer1
		txndc11
		LOC111219880
		pkd2
		laptm4b
		cunh16orf70
		gck
		ccdc30
		LOC111233186
		znf280d
		cfap57
		LOC111224684
		LOC111223486
		LOC111228396
		LOC111224271
		LOC111232226
		LOC111228469
		LOC111224820
		ralgps2
		cetn3
		LOC111240095
		LOC111225228
		med31
		wdr63
		tmco6
		LOC111220667
		elmod2
		actc1
		tesk2
		LOC111237181
		cfap99
		LOC111232466
		LOC111231154
		LOC111222645
		st3gal5
		slc45a1
		soga3
		dnajb13
		ggnbp2
		LOC111224692
		LOC111235280
		fkbp10
		LOC111219096
		tapt1
		sergef
		rbm43
		sbno2
		grtp1
		LOC111217139
		LOC111226081
		dnai1
		LOC111236907
		LOC111234281
		ppfibp1
		sytl4
		gpatch2
		spag1
		rab12
		LOC111226604
		kif3a
		stmn2
		fmr1
		iqcd
		LOC111216611
		dync1i1
		dio2
		drc1
		ccdc13
		LOC111218504
		LOC111232589
		pla1a
		tapbpl
		kdsr
		LOC111219673
		LOC111225892
		LOC111232180
		lgalsl
		LOC111234325
		nphp3
		dctn2
		stk33
		mpzl2
		lrrc56
		LOC111235438
		ppp6c
		LOC111238565
		tnip1
		noct
		hmg20a
		LOC111225246
		LOC111232449
		spc25
		tcte1
		rad54l
		LOC111216552
		LOC111223891
		LOC111234493
		lrrc3b
		grk7
		LOC111217811
		LOC111229407
		efcab7
		fbxo47
		ube2g1
		mdm2
		LOC111228697
		map10
		LOC111235305
		bicc1
		LOC111223774
		inpp4a
		LOC111220353
		sardh
		LOC111230795
		cunh1orf131
		cunh5orf42
		bola1
		slk
		pgp
		cacna1a
		gale
		adamtsl5
		LOC111227999
		hydin
		LOC111239402
		mdh1b
		stpg1
		cfap54
		hace1
		zc2hc1c
		LOC111238444
		cfap20
		LOC111218966
		LOC111217037
		LOC111228842
		kcnh5
		LOC111224114
		LOC111239412
		LOC111216788
		fbxo48
		LOC111219966
		LOC111229726
		LOC111216957
		ift46
		znf385a
		pde6d
		tacc3
		LOC111231071
		hax1
		LOC111219967
		vapa
		LOC111229341
		cspg4
		LOC111220232
		usp38
		LOC111223744
		galnt17
		kif3b
		LOC111228096
		LOC111222077
		LOC111231521
		LOC111224198
		nek2
		gng5
		LOC111218174
		ift172
		mn1
		LOC111217890
		LOC111234044
		nudt9
		LOC111229297
		lcorl
		tmem53
		LOC111240429
		LOC111220561
		LOC111235735
		LOC111217989
		enoph1
		LOC111223207
		LOC111229397
		rp2
		LOC111229567
		cfap44
		cunh14orf180
		LOC111226499
		LOC111223272
		pcnx1
		cdkn2d
		LOC111236006
		rfx2
		LOC111235172
		bbs5
		ptpn2
		nusap1
		LOC111239775
		armc9
		bbs9
		ust
		LOC111222352
		ift27
		arpp21
		aurkaip1
		LOC111216706
		jmjd8
		cdk5r1
		cenpi
		elovl7
		hs2st1
		ncbp1
		LOC111239935
		meiob
		ift81
		aqp9
		LOC111221524
		LOC111233070
		nsmce1
		tbc1d32
		plch2
		apbb1
		tpx2
		LOC111228045
		LOC111229093
		cfap45
		ptn
		ephx4
		tmem17
		msantd2
		nsmce4a
		LOC111219211
		abca2
		ttc25
		tmem67
		LOC111219898
		kif23
		fbf1
		col9a3
		cunh22orf23
		LOC111218163
		wdr19
		ncbp2
		hhip
		LOC111219414
		wdr60
		ccdc171
		LOC111226033
		LOC111219765
		ndst1
		LOC111235389
		LOC111231531
		b4galt7
		catip
		syn2
		LOC111236868
		tmem43
		wdr27
		LOC111231209
		LOC111221738
		LOC111239705
		tbccd1
		nenf
		LOC111233749
		enkd1
		cib1
		ccdc148
		asah2
		LOC111220696
		adgb
		mcmdc2
		LOC111226484
		lrrc71
		dll1
		lrrc23
		ift52
		tctn3
		LOC111234864
		LOC111235030
		LOC111227905
		ccdc153
		LOC111233924
		lrrc49
		slc25a14
		LOC111217603
		LOC111218826
		LOC111236022
		tmem128
		snrk
		sdhaf1
		casc1
		lca5
		LOC111223713
		rhbdl1
		LOC111228835
		LOC111238540
		flcn
		LOC111229345
		mtf1
		b9d1
		LOC111223172
		cunh20orf194
		fam184a
		srpk1
		LOC111222727
		ttll7
		spata7
		LOC111226147
		tmem134
		atat1
		LOC111217294
		ppp1r42
		ankrd13c
		kif22
		LOC111236060
		LOC111216544
		fbxw9
		mxi1
		LOC111221822
		LOC111219995
		hip1r
		LOC111231174
		cabcoco1
		LOC111218167
		LOC111221634
		aurka
		pih1d2
		LOC111239013
		swi5
		ccdc113
		rnf44
		LOC111236030
		hexim1
		LOC111234268
		cfap52
		LOC111230748
		ift20
		LOC111223139
		LOC111216591
		ogdh
		arid3a
		stac3
		kifc1
		LOC111238929
		LOC111234523
		kiaa1024
		dnajb1
		LOC111217705
		LOC111231653
		LOC111232677
		dcun1d5
		ptprh
		LOC111231973
		dclk3
		klc1
		proser2
		LOC111239716
		LOC111236848
		ano4
		camta1
		tex47
		sytl5
		LOC111229783
		LOC111235106
		iqca1
		LOC111232154
		dbf4
		ccdc61
		kirrel2
		LOC111227479
		cunh21orf59
		LOC111237209
		skiv2l
		lrrc27
		col7a1
		ccdc158
		dis3l2
		LOC111221184
		LOC111230277
		dmc1
		haus6
		LOC111220574
		espl1
		racgap1
		fam214a
		LOC111238015
		LOC111232364
		LOC111237640
		LOC111229702
		LOC111221556
		lin52
		dync2li1
		bax
		LOC111240460
		fbxo15
		LOC111230531
		cep112
		traf3ip1
		vezt
		LOC111220702
		pold3
		slc4a3
		tmem38b
		cenpe
		LOC111237033
		LOC111219736
		ttc8
		unc13b
		cdk1
		stmnd1
		LOC111234051
		LOC111216604
		LOC111217239
		LOC111217117
		lrrc20
		LOC111229597
		dhrs7
		cep104
		ccdc40
		morn5
		LOC111218606
		LOC111225775
		LOC111225717
		LOC111237663
		trappc12
		gfod2
		kif18a
		LOC111230311
		hsbp1
		bcorl1
		jhy
		LOC111238592
		calm3
		LOC111223707
		LOC111240063
		LOC111228162
		tctex1d2
		spef1
		LOC111221446
		golga5
		LOC111219862
		dnaaf1
		LOC111221074
		LOC111234197
		LOC111233141
		LOC111221854
		LOC111236529
		rab23
		LOC111222473
		mks1
		lama1
		bbs4
		psph
		LOC111220420
		LOC111218918
		cip2a
		lad1
		LOC111226609
		kansl1l
		LOC111235075
		katnb1
		haus3
		arl13b
		mgat5
		LOC111230966
		LOC111238137
		LOC111217357
		phax
		LOC111226221
		LOC111236867
		ranbp10
		ubac1
		LOC111231027
		LOC111238559
		faah
		pcm1
		kansl2
		nek8
		ccdc39
		LOC111234324
		fam177a1
		dnal1
		LOC111217815
		isca1
		LOC111219643
		LOC111236819
		LOC111235546
		LOC111228363
		LOC111217833
		LOC111227138
		LOC111239401
		rnmt
		LOC111221762
		cunh17orf97
		foxm1
		LOC111219959
		LOC111231075
		rab15
		rfx1
		LOC111219353
		ulk4
		dpcd
		arl2bp
		rfx3
		LOC111234504
		fzd3
		oscp1
		ska1
		LOC111229179
		LOC111219169
		cs
		ralb
		LOC111237785
		LOC111238836
		drc3
		arih1
		rbbp6
		LOC111229283
		kpna2
		cunh3orf67
		arhgap40
		mpv17l
		ahi1
		LOC111220141
		kcp
		LOC111227127
		LOC111231162
		LOC111232153
		LOC111240005
		LOC111228973
		LOC111233446
		jam3
		LOC111239237
		LOC111230811
		LOC111235193
		ccdc172
		mapk15
		LOC111220266
		LOC111217078
		pax9
		LOC111216600
		cfap43
		tacr2
		bank1
		LOC111233217
		LOC111228438
		igf2bp3
		LOC111233160
		wdr54
		LOC111219355
		LOC111231388
		tsnaxip1
		LOC111223408
		dnal4
		odc1
		ift88
		nek10
		LOC111223361
		clk2
		LOC111227040
		LOC111234038
		comp
		LOC111233349
		cep41
		hectd4
		gabrd
		cfap70
		pofut2
		samd4a
		LOC111236438
		slc7a14
		tmem81
		poc5
		cstf3
		gria2
		LOC111223469
		shroom2
		LOC111240334
		LOC111223079
		LOC111231980
		LOC111233242
		tctn2
		LOC111229641
		dync2h1
		LOC111234170
		LOC111227146
		LOC111236700
		cep164
		fgd4
		wdr83os
		cltcl1
		rnf41
		LOC111239579
		mixl1
		LOC111236963
		LOC111224480
		snx25
		bpgm
		mindy2
		LOC111237964
		LOC111235830
		LOC111220767
		pcyox1l
		LOC111230151
		lztfl1
		LOC111219919
		diaph3
		gramd1c
		LOC111233554
		ttll6
		LOC111229669
		LOC111237183
		LOC111234547
		pih1d3
		LOC111220208
		LOC111236504
		p2rx2
		LOC111237735
		zc2hc1a
		kif1bp
		fam72a
		fam83b
		fam69c
		LOC111230190
		atg12
		mdm1
		mns1
		celf4
		inpp5e
		rsph9
		LOC111235292
		e2f8
		LOC111219140
		wsb2
		tfip11
		LOC111236149
		LOC111220791
		LOC111233935
		chrnb2
		daglb
		barhl1
		LOC111217629
		cluap1
		fam189b
		ccdc112
		ccdc18
		top2b
		iqcb1
		LOC111238980
		lin9
		ak7
		LOC111217848
		LOC111233256
		lrrc6
		ipo4
		hdac8
		LOC111236314
		LOC111237057
		pcgf6
		LOC111229850
		ice1
		ampd3
		iqcg
		LOC111232436
		LOC111239463
		tmem169
		LOC111221121
		LOC111235522
		nphp1
		LOC111238113
		wdpcp
		ak9
		LOC111228566
		syt9
		pax3
		emc10
		drc7
		LOC111229639
		kif17
		LOC111227432
		tango2
		LOC111237833
		LOC111235358
		inip
		ssna1
		LOC111216303
		LOC111231300
		LOC111216307
		LOC111221345
		nuf2
		LOC111237214
		syce3
		LOC111216880
		LOC111219560
		LOC111238599
		LOC111222824
		cunh12orf56
		LOC111229871
		b9d2
		hprt1
		slc2a9
		slc16a10
		LOC111227010
		phtf2
		LOC111219262
		chst1
		nyx
		LOC111238141
		faf1
		LOC111220281
		ttc29
		LOC111225936
		fam92a
		LOC111236322
		igf1
		LOC111235020
		LOC111223126
		LOC111219600
		lig4
		LOC111229425
		ift140
		spag17
		wrap73
		sass6
		cfap221
		LOC111222183
		LOC111238722
		wdr66
		LOC111224382
		sgip1
		LOC111235946
		chst12
		ccdc181
		cunh8orf89
		LOC111220533
		cfap74
		tmbim6
		rybp
		LOC111227896
		LOC111229442
		ccp110
		LOC111239093
		calm2
		shmt2
		ttll11
		sppl2a
		xrra1
		LOC111236951
		ppil6
		dnaaf2
		fsip1
		tmem234
		dnali1
		LOC111217346
		tollip
		nudt14
		efr3b
		rala
		dnah10
		zswim2
		gnal
		LOC111229624
		LOC111238195
		ccdc191
		LOC111229837
		tnr
		spdl1
		LOC111217713
		cep76
		cfap58
		cfap206
		cenpn
		stk17a
		cep89
		LOC111220188
		LOC111237710
		LOC111228008
		LOC111221247
		zdhhc24
		fbxo36
		LOC111228228
		ppm1e
		LOC111239139
		zdhhc1
		ankrd29
		cunh1orf112
		wdr45b
		LOC111235579
		eno4
		LOC111232812
		cunh11orf53
		c6
		LOC111229126
		armc4
		LOC111237466
		LOC111229447
		LOC111238249
		LOC111235819
		LOC111223585
		ift22
		ccna2
		LOC111232194
		nup54
		LOC111239378
		LOC111230481
		LOC111219035
		col27a1
		slit2
		LOC111239001
		bbs2
		sh3glb1
		dmxl2
		ciita
		LOC111223380
		LOC111222653
		LOC111236620
		LOC111229917
		LOC111220218
		ift74
		prc1
		dnai2
		kif1a
		zbtb24
		rab39b
		LOC111229876
		LOC111220790
		LOC111233434
		kiaa0753
		ift57
		spice1
		LOC111228365
		LOC111223275
		zfand4
		LOC111236889
		LOC111226550
		hspb11
		LOC111218066
		LOC111225503
		mymk
		LOC111227030
		LOC111223688
		LOC111222526
		spdya
		ccdc173
		ift43
		LOC111233939
		hmces
		itga6
		LOC111233064
		slc16a4
		zmynd12
		ttll5
		mlec
		LOC111217729
		LOC111229031
		kif27
		nefm
		dnah12
		acyp1
		mycbpap
		LOC111218902
		LOC111227070
		fdps
		LOC111223386
		LOC111219953
		LOC111231041
		LOC111232682
		LOC111216922
		tasp1
		mgat4a
		lin37
		ap4s1
		LOC111223838
		LOC111227353
		LOC111235962
		LOC111220715
		cntd1
		nae1
		LOC111224050
		LOC111217942
		bbs7
		LOC111229590
		LOC111224918
		LOC111225792
		cunh1orf228
		LOC111222085
		cpsf7
		hps6
		cep126
		map9
		LOC111233073
		LOC111233173
		fam46a
		LOC111232649
		LOC111223742
		ankra2
		tnnt2
		LOC111232557
		LOC111227212
		LOC111232059
		LOC111229182
		eif4g3
		ttc21b
		slc44a4
		plb1
		lrp11
		LOC111234063
		tmem107
		ift80
		LOC111223194
		LOC111219567
		ncbp3
		enpp4
		LOC111238777
		rbm41
		wdr90
		atxn7l3
		LOC111221890
		LOC111232097
		LOC111236521
		LOC111217162
		plcb3
		LOC111232098
		nme7
		nup50
		LOC111235758
		LOC111237105
		LOC111238661
		trpc1
		LOC111228169
		LOC111229183
		phykpl
		setd1b
		wdr88
		cunh19orf44
		LOC111238230
		LOC111232833
		map1lc3a
		LOC111222335
		fbxl13
		ofd1
		naa60
		LOC111228990
		LOC111221937
		LOC111231126
		LOC111224691
		LOC111237779
		LOC111223110
		tgoln2
		LOC111229443
		exoc4
		LOC111227860
		LOC111223581
		LOC111225198
		tpst1
		ankrd49
		cc2d2a
		mapre1
		dnajc27
		meox2
		LOC111238225
		sdccag8
		LOC111229664
		LOC111229538
		LOC111222218
		krt222
		sema3d
		sppl2b
		lrrc18
		LOC111232294
		tmem33
		gng2
		wdr92
		LOC111219921
		LOC111219592
		LOC111229400
		LOC111230200
		tmeff2
		LOC111219947
		LOC111229572
		LOC111226493
		cchcr1
		LOC111238893
		cfap46
		LOC111219047
		terb1
		LOC111237414
		LOC111238438
		LOC111227767
		ptpdc1
		cln6
		LOC111233092
		mindy4
		rabepk
		LOC111238949
		agfg1
		slc4a5
		pax7
		me1
		hfm1
		rassf9
		LOC111222201
		LOC111230938
		ttll9
		LOC111237016
		LOC111238325
		fam131c
		sox5
		LOC111228362
		fam221a
		LOC111221632
		polr2i
		pask
		LOC111218741
		cdk20
		msh4
		LOC111230970
		LOC111233737
		wdr35
		riiad1
		etv1
		LOC111229700
DysF vs WILD and NormalF vs WILD	24	LOC111234048
		slc35d3
		LOC111231211
		dpep1
		LOC111226842
		LOC111231436
		plg
		LOC111219404
		pnp
		f2rl3
		LOC111218745
		LOC111230594
		LOC111217137
		LOC111237303
		LOC111224238
		LOC111236074
		arhgef33
		LOC111226915
		LOC111234727
		cnn1
		LOC111217242
		apoa4
		LOC111217703
		LOC111230244
NormalF vs DysF	921	pgpep1
		LOC111225202
		dtx2
		LOC111229147
		LOC111220818
		LOC111230137
		spef2
		LOC111239723
		dock1
		nol9
		zeb2
		LOC111223067
		edn1
		LOC111237602
		cbln1
		LOC111222684
		znf831
		atg4b
		LOC111221967
		LOC111225082
		cep68
		efhc1
		LOC111240035
		LOC111239425
		spag6
		LOC111229619
		nme5
		tmem244
		LOC111221618
		thop1
		LOC111217917
		LOC111238817
		mtus1
		LOC111217722
		akna
		nsun7
		LOC111216976
		LOC111235258
		ubfd1
		tsfm
		numa1
		fam161b
		tube1
		LOC111218494
		ankrd50
		LOC111218215
		pifo
		LOC111216729
		cunh8orf74
		nfasc
		LOC111230766
		kirrel3
		slc37a4
		atp2a3
		LOC111231515
		LOC111226348
		pth2
		churc1
		ccdc89
		LOC111216309
		LOC111222759
		fam89a
		LOC111232044
		LOC111223800
		LOC111232730
		LOC111220233
		atp2c1
		LOC111224130
		sf3b5
		kank4
		fam183a
		vps4a
		LOC111217015
		LOC111217887
		sun2
		LOC111227415
		ntng1
		LOC111219064
		LOC111221639
		las1l
		slc20a2
		akap14
		LOC111236939
		LOC111216519
		LOC111236947
		nrg2
		kcmf1
		LOC111227063
		LOC111228830
		LOC111236990
		tlcd2
		rnf4
		LOC111222310
		eloa
		slitrk4
		dcun1d4
		LOC111229322
		LOC111227072
		ube2t
		gosr2
		cfap53
		anapc16
		osgin2
		LOC111239493
		amh
		prmt3
		LOC111235381
		dnah2
		isg20l2
		bbs1
		arl14ep
		LOC111217338
		btbd10
		LOC111230449
		LOC111235987
		mindy3
		ube2n
		LOC111240323
		helq
		lpcat3
		mcrip1
		LOC111228110
		tcaim
		LOC111224836
		mettl23
		LOC111239381
		LOC111240091
		ikzf4
		rbm27
		cdc20
		npnt
		cntnap1
		itpr3
		nepro
		LOC111227541
		LOC111216564
		LOC111238183
		itsn1
		cops7a
		ahdc1
		ccnb2
		kiz
		LOC111229330
		vps9d1
		LOC111234892
		dna2
		ccdc81
		LOC111239429
		dcst1
		LOC111219851
		LOC111229849
		trnar-ccu_4
		LOC111238617
		tmem218
		rab5a
		ppp6r2
		LOC111228778
		plpp3
		ddx18
		LOC111220361
		LOC111234017
		ankmy1
		ankrd34a
		LOC111236506
		ints12
		bag5
		f3
		nphp4
		foxn4
		LOC111224970
		LOC111217456
		LOC111228817
		tbk1
		LOC111229696
		nudcd3
		timm8b
		shoc2
		igsf22
		LOC111220050
		zc3h3
		nt5c3a
		ankef1
		LOC111238964
		nfatc2ip
		scly
		styxl1
		LOC111233697
		LOC111224907
		ropn1l
		crygs
		LOC111239208
		LOC111228510
		bcl2l1
		LOC111234173
		daw1
		stk36
		tcea1
		march4
		ubqln1
		msra
		enkur
		LOC111239649
		LOC111216441
		LOC111234756
		svbp
		katnal2
		znhit1
		LOC111221853
		map4k5
		tpgs2
		LOC111226152
		LOC111223193
		LOC111232430
		ribc1
		sbno1
		mrpl28
		zmat4
		LOC111227810
		fuk
		LOC111220252
		LOC111222975
		LOC111228860
		selplg
		LOC111237454
		polr3d
		ybx1
		kiaa0895
		slc39a3
		ext2
		LOC111223675
		LOC111230325
		LOC111222979
		LOC111225344
		LOC111229300
		sema4c
		LOC111221543
		ube2h
		LOC111226456
		LOC111235975
		afap1l2
		LOC111221476
		dcdc2c
		LOC111233244
		LOC111235675
		LOC111223708
		LOC111239502
		thada
		kif15
		mtmr14
		LOC111237965
		LOC111217987
		noxred1
		bbof1
		LOC111239758
		hic1
		mrps35
		LOC111237558
		fam103a1
		bloc1s3
		hikeshi
		LOC111227081
		cdc23
		dnaaf5
		LOC111226283
		olfml2a
		LOC111219323
		LOC111235182
		il2rg
		LOC111221375
		dcst2
		LOC111217376
		LOC111228561
		cfap61
		wwc1
		bnc1
		tcta
		emd
		eci2
		LOC111224855
		faah2
		fem1b
		LOC111229765
		spa17
		syde2
		alx3
		LOC111230308
		trpc4ap
		etv4
		LOC111232796
		anln
		wnt4
		LOC111225485
		LOC111216749
		tshz1
		polr2k
		LOC111216605
		LOC111238709
		LOC111240426
		snrnp27
		LOC111238284
		LOC111219492
		ttc9c
		ctnna2
		ubc
		hyls1
		iqcc
		LOC111227467
		LOC111236296
		rnf208
		hmbs
		LOC111236147
		tctex1d1
		LOC111218101
		LOC111237996
		zfyve19
		mpeg1
		LOC111231747
		htr1e
		LOC111227056
		LOC111226573
		alpk1
		LOC111236686
		LOC111225034
		cfap161
		LOC111219813
		tekt1
		LOC111217142
		LOC111234299
		angel2
		LOC111222717
		LOC111223843
		stambp
		LOC111216697
		cby1
		ranbp9
		LOC111232929
		LOC111236305
		ccdc189
		LOC111236411
		stpg2
		LOC111229496
		cenpl
		sphkap
		wdcp
		gpatch1
		LOC111240451
		sgcb
		LOC111226765
		LOC111223575
		LOC111222570
		LOC111219451
		ift122
		LOC111217445
		LOC111217153
		LOC111234178
		zmynd10
		izumo1
		brdt
		LOC111219389
		LOC111238659
		cunh5orf51
		cep120
		pdpk1
		fam118b
		mrc1
		wdr33
		LOC111230513
		LOC111236937
		LOC111237641
		LOC111217349
		cunh1orf27
		poc1b
		LOC111229863
		flrt3
		ca5a
		LOC111229429
		LOC111236903
		LOC111221099
		LOC111216703
		LOC111227515
		plxnd1
		LOC111217234
		ak8
		slc7a9
		LOC111223095
		LOC111239810
		wdr7
		rnf19a
		raver1
		myo1d
		LOC111227617
		cdc73
		LOC111225733
		rnf25
		LOC111238307
		dlec1
		fgl2
		LOC111231129
		ccnb1
		rex1bd
		LOC111229071
		mrgbp
		pou6f1
		ism2
		bgn
		emilin1
		LOC111229291
		fam181a
		ttll2
		LOC111223143
		LOC111231199
		LOC111232729
		LOC111225469
		LOC111217310
		LOC111238637
		prss23
		LOC111228884
		LOC111228748
		cfap73
		lingo1
		LOC111239693
		LOC111219249
		LOC111222428
		gkap1
		LOC111226971
		cep97
		mef2c
		cspg5
		LOC111235712
		pmvk
		LOC111217227
		zbtb3
		mon1a
		LOC111224233
		tcerg1l
		LOC111220823
		tmem216
		LOC111232555
		LOC111216343
		LOC111239673
		idh3b
		LOC111239245
		spire2
		gtf2a2
		LOC111232106
		hsd3b7
		cep44
		LOC111225619
		LOC111222613
		LOC111235345
		sgo1
		LOC111235394
		rusc1
		LOC111223576
		cenpv
		lrrc8d
		LOC111225650
		slc16a9
		LOC111237530
		cxcl11
		asna1
		LOC111234365
		LOC111235917
		nhej1
		LOC111233047
		kif11
		cuedc2
		ntrk2
		dennd6b
		LOC111240075
		LOC111234789
		LOC111233690
		cdc14a
		kbtbd2
		LOC111229585
		acss3
		LOC111220436
		cunh11orf49
		iqch
		LOC111233306
		cul1
		fam46c
		ckb
		LOC111216561
		cenph
		rad23b
		adamts13
		LOC111229288
		LOC111219491
		LOC111234155
		slc4a11
		LOC111227530
		LOC111236546
		kncn
		LOC111231645
		unc50
		ippk
		ncdn
		tmem100
		cunh1orf159
		LOC111233205
		ints8
		LOC111221220
		phospho1
		mast4
		cdc42se1
		LOC111223152
		lmtk2
		LOC111229028
		cnksr2
		LOC111218997
		LOC111219289
		gramd4
		LOC111230231
		pcdh17
		LOC111226906
		josd2
		LOC111221646
		LOC111219556
		LOC111219554
		LOC111226549
		tmem175
		axdnd1
		itgbl1
		LOC111225471
		LOC111234169
		stac
		armc3
		mpp5
		LOC111229525
		LOC111228615
		stk40
		elp6
		kat5
		eri1
		LOC111230732
		LOC111224495
		LOC111223762
		prepl
		LOC111236712
		kif9
		LOC111222949
		fastkd1
		dnm3
		ano5
		cdkn1b
		sec24d
		tbx20
		LOC111220133
		asb16
		LOC111222760
		tpk1
		LOC111224602
		iqck
		morn3
		rab11fip3
		LOC111238457
		ndufaf8
		cyth2
		rd3
		LOC111233278
		LOC111237051
		ppp4r4
		efcc1
		LOC111229061
		LOC111225776
		abce1
		LOC111228868
		galnt16
		LOC111237048
		spag8
		slc16a3
		efcab2
		pelo
		LOC111239322
		LOC111229701
		lrguk
		shc3
		LOC111228416
		LOC111238960
		arsi
		cux2
		LOC111238606
		maob
		cunhxorf57
		clip1
		LOC111218230
		LOC111220238
		sema3g
		LOC111219852
		mkrn1
		LOC111230994
		LOC111234275
		mlh3
		chchd10
		LOC111220001
		miip
		eva1c
		spag16
		rbx1
		LOC111223840
		LOC111228454
		cadm3
		LOC111234559
		dynlrb1
		LOC111230038
		LOC111226203
		maats1
		eif3j
		med20
		frmpd1
		gpr4
		LOC111222728
		txnl4b
		LOC111218649
		bub1
		exoc5
		LOC111226954
		hdhd3
		LOC111234465
		akirin1
		psmd14
		LOC111233140
		nus1
		LOC111218457
		LOC111222134
		LOC111225623
		prkca
		LOC111238618
		mok
		LOC111236484
		sugt1
		cep57l1
		LOC111237077
		cunh11orf88
		sra1
		LOC111223421
		rtn1
		LOC111231895
		LOC111226689
		tecpr2
		frzb
		iqub
		tex9
		LOC111240446
		LOC111235349
		ccdc169
		papss1
		cfap47
		bcl2l13
		nedd1
		LOC111239516
		LOC111240093
		ccr6
		LOC111233888
		LOC111224995
		rsph3
		cunh16orf89
		pdss2
		LOC111219351
		lipg
		atp8b4
		rnaseh2c
		LOC111223793
		LOC111222945
		LOC111229134
		LOC111228774
		LOC111230486
		LOC111217709
		commd2
		LOC111230145
		kiaa1644
		LOC111236272
		LOC111228421
		msh5
		rhbdd1
		wdr34
		LOC111229339
		fbxo7
		tcf4
		ttc5
		cunh2orf50
		atp6v1h
		LOC111231449
		lima1
		LOC111239244
		usp33
		cdip1
		LOC111231108
		otc
		LOC111236663
		LOC111239360
		cdc25b
		galnt11
		trim23
		vav3
		cunh18orf54
		afap1l1
		LOC111233676
		LOC111233537
		LOC111221559
		simc1
		cfap97
		LOC111228408
		nuak1
		efcab1
		LOC111240028
		LOC111234069
		gpam
		cdca3
		LOC111219679
		spata17
		LOC111227107
		LOC111225038
		cenpw
		LOC111217624
		prrg4
		sec14l2
		LOC111219869
		LOC111218041
		LOC111238628
		cmip
		LOC111220812
		LOC111223592
		LOC111216542
		LOC111231839
		LOC111230206
		LOC111232586
		LOC111219685
		ikzf2
		LOC111217131
		nt5c3b
		mapk7
		ube2s
		slc35b4
		LOC111232911
		LOC111231516
		LOC111230647
		dlgap5
		atp6v1d
		zswim6
		gprc5b
		LOC111227542
		plk1
		clhc1
		LOC111218530
		tlr5
		ruvbl2
		snrnp48
		LOC111240228
		LOC111222093
		ndufa2
		LOC111217985
		LOC111239426
		LOC111235000
		mfsd3
		LOC111223705
		LOC111223916
		tdrd3
		LOC111238591
		LOC111231782
		btg3
		ccnb1ip1
		LOC111236522
		LOC111237823
		ikbip
		LOC111223475
		kif20a
		LOC111240469
		nalcn
		znfx1
		LOC111230657
		p3h3
		exoc3
		LOC111226697
		efhb
		ccdc77
		LOC111233337
		LOC111223078
		LOC111233457
		LOC111236875
		zc3h14
		tctn1
		hcn2
		LOC111236098
		sostdc1
		LOC111234862
		LOC111220272
		LOC111221757
		LOC111235091
		cep135
		LOC111227453
		LOC111235184
		trpt1
		LOC111217397
		ndufa7
		LOC111226145
		cmss1
		slc30a1
		LOC111221461
		nefh
		LOC111228177
		zbtb7a
		sike1
		LOC111232427
		LOC111238849
		agbl4
		vit
		ska3
		cfap65
		fuz
		tcp11l2
		LOC111230553
		adgrl1
		klhdc8b
		LOC111219661
		LOC111235670
		depdc1b
		fgfr1op
		LOC111235749
		ttc26
		ndufaf3
		LOC111236659
		kiaa0040
		tbc1d15
		LOC111219645
		pih1d1
		slx4
		zfand2a
		LOC111220319
		prkar2b
		LOC111218846
		ncs1
		lpin1
		cwc27
		LOC111235253
		ube2w
		disp2
		spred2
		kiaa0825
		LOC111227496
		adgrd1
		serpine3
		LOC111233677
		mad1l1
		LOC111232022
		unc119b
		ppm1a
		LOC111223826
		rnf6
		dock10
		dynlrb2
		fggy
		LOC111235662
		tmem231
		LOC111235105
		snap29
		LOC111236948
		slitrk6
		spry4
		LOC111216949
		LOC111230635
		sez6l
		tex30
		plk4
		LOC111232873
		LOC111219496
		LOC111226023
		LOC111219213
		pxylp1
		cunh3orf38
		ubxn10
		mapk6
		LOC111238612
		cunh4orf22
		ube2f
		txn2
		fam187b
		podxl
		LOC111222858
		LOC111218888
		lsm12
		dynlt1
		usp19
		slc9a5
		mme
		dock3
		slc43a3
		pacrg
		znf277
		LOC111218234
		uba1
		togaram1
		ccdc92
		LOC111232115
		LOC111234533
		lrrc34
		spata6
		kiaa1211
		nxn
		dnah6
		sft2d1
		LOC111224054
		rrnad1
		LOC111231753
		LOC111228173
		LOC111219350
		LOC111230317
		lpcat4
		LOC111240314
[truncated: 1,130 more rows]

## Sheet: Supplementary Table S2a
Supplementary Table S2a. Protein-Protein interaction imput list (DysF vs NormalF)				Legend
input protein term	annotation	log2FoldChange	padj	DysF, Dysfunctional Farmed group; NormalF, Normal Farmed group
abca2	ATP-binding cassette, sub-family A (ABC1), member 2	1.55016	0.0475268	log2FoldChange, adjusted P value
abce1	ATP-binding cassette, sub-family E (OABP), member 1	-1.61774	0.00945003	padj, Bonferroni or Benjamini adjusted P value
acss3	Acyl-CoA synthetase short chain family member 3	-1.70222	0.0403668
actc1	Zgc:86709	1.8552	0.032321
acyp1	Acylphosphatase	-2.80017	0.00267947
adam8	ADAM metallopeptidase domain 8a	-1.88851	0.00658014
adamts13	ADAM metallopeptidase with thrombospondin type 1 motif, 13	-1.79537	0.0412743
adamtsl5	ADAMTS like 5	2.45795	0.00947333
adgb	Androglobin; Belongs to the peptidase C2 family.	-1.94245	0.0165965
adgrd1	Adhesion G protein-coupled receptor D1; Belongs to the G-protein coupled receptor 2 family.	1.5631	0.0357971
adgrl1	Adhesion G protein-coupled receptor L1a; Belongs to the G-protein coupled receptor 2 family.	1.56911	0.0333296
afap1l1	Actin filament associated protein 1-like 1a	1.85288	0.0455557
afap1l2	Actin filament associated protein 1-like 2	1.55666	0.0345787
agbl4	ATP/GTP binding protein like 4	-1.59159	0.0288738
agfg1	ArfGAP with FG repeats 1a	-1.78011	0.00645092
ahdc1	AT hook, DNA binding motif, containing 1	1.50983	0.00457677
ahi1	Abelson helper integration site 1	-1.74018	0.0171234
ak7	Adenylate kinase 7b	-2.21911	0.00767093
ak8	Adenylate kinase 8	-2.33597	0.00985662
ak9	Uncharacterized protein	-2.50881	0.00496785
akap14	Si:dkeyp-81f3.4	-2.46197	0.0284354
akirin1	Akirin 1	-2.12324	0.0135948
akna	AT-hook transcription factor	-2.04307	0.0330338
alpk1	Alpha-type protein kinase domain-containing protein	1.64536	0.03516
alx3	ALX homeobox 3	-2.48802	0.00802753
amh	Anti-Mullerian hormone	2.37484	0.0267211
ampd3	AMP deaminase; Belongs to the metallo-dependent hydrolases superfamily. Adenosine and AMP deaminases family.	-2.80396	0.00577937
anapc16	Anaphase promoting complex subunit 16	-1.59102	0.0195662
angel2	Angel homolog 2 (Drosophila)	-1.55273	0.00390596
ankef1	Ankyrin repeat and EF-hand domain containing 1a	-2.53826	0.0173823
ankmy1	Uncharacterized protein	-2.11271	0.0158508
ankra2	Ankyrin repeat, family A (RFXANK-like), 2	-1.71819	0.0195573
ankrd13c	Ankyrin repeat domain 13C	-2.06457	0.00795139
ankrd29	Ankyrin repeat domain 29	1.80783	0.0239099
ankrd34a	Ankyrin repeat domain 34A	-2.27893	0.0371862
ankrd49	Ankyrin repeat domain 49	-2.08865	0.00765905
ankrd50	Ankyrin repeat domain 50	1.61255	0.0437333
anln	Anillin, actin binding protein	-1.54885	0.0082256
ano4	Anoctamin	1.60867	0.0141972
ano5	Anoctamin	-1.51373	0.022969
ap4s1	Adaptor related protein complex 4 subunit sigma 1	-2.30995	0.0196408
apbb1	Amyloid beta (A4) precursor protein-binding, family B, member 1 (Fe65)	-1.62782	0.0085303
aqp9	Aquaporin 9b; Belongs to the MIP/aquaporin (TC 1.A.8) family.	2.07018	0.043282
arhgap40	Rho GTPase activating protein 40	-2.83623	0.0058247
arid3a	AT rich interactive domain 3A (BRIGHT-like)	-2.61407	0.0061807
arih1	RBR-type E3 ubiquitin transferase	-2.59318	0.00312027
arl13b	ADP-ribosylation factor-like 13b	-1.81071	0.00857239
arl14ep	ADP-ribosylation factor-like 14 effector protein	-1.9249	0.0147925
arl2bp	ADP-ribosylation factor-like 2 binding protein	-2.63984	0.00231959
armc3	Armadillo repeat containing 3	-2.47929	0.0138124
armc4	Armadillo repeat containing 4	-2.96482	0.00206599
armc9	Armadillo repeat containing 9	-2.54637	0.0023106
arpp21	Uncharacterized protein	-3.03512	0.00132269
arsi	Arylsulfatase family, member Ia	-2.23924	0.0226982
asah2	Neutral ceramidase	1.65898	0.0263596
asb16	Ankyrin repeat and SOCS box containing 16	-2.59014	0.0366457
asna1	ATPase ASNA1; ATPase required for the post-translational delivery of tail- anchored (TA) proteins to the endoplasmic reticulum. Recognizes and selectively binds the transmembrane domain of TA pr [...]	-1.70238	0.0195161
atat1	Alpha-tubulin N-acetyltransferase 1; Specifically acetylates 'Lys-40' in alpha-tubulin on the lumenal side of microtubules. Promotes microtubule destabilization and accelerates microtubule dynam [...]	-1.98175	0.0130468
atg12	Ubiquitin-like protein ATG12; Ubiquitin-like protein involved in autophagic vesicle formation; Belongs to the ATG12 family.	-1.85372	0.0152067
atg4b	Cysteine protease; Cysteine protease required for the cytoplasm to vacuole transport (Cvt) and autophagy; Belongs to the peptidase C54 family.	-2.21153	0.0126551
atp2a3	Calcium-transporting ATPase; This magnesium-dependent enzyme catalyzes the hydrolysis of ATP coupled with the transport of calcium.	1.81308	0.0337875
atp2c1	Calcium-transporting ATPase; This magnesium-dependent enzyme catalyzes the hydrolysis of ATP coupled with the transport of calcium.	-1.90304	0.025053
atp6v1d	ATPase H+ transporting V1 subunit D	-1.63157	0.0292524
atp6v1h	V-type proton ATPase subunit H; Subunit of the peripheral V1 complex of vacuolar ATPase. Subunit H activates ATPase activity of the enzyme and couples ATPase activity to proton flow. Vacuolar AT [...]	-1.78476	0.0359821
atp8b4	Phospholipid-transporting ATPase; Belongs to the cation transport ATPase (P-type) (TC 3.A.3) family. Type IV subfamily.	-2.62599	0.0287397
atxn7l3	Ataxin-7-like protein 3; Component of the transcription regulatory histone acetylation (HAT) complex SAGA, a multiprotein complex that activates transcription by remodeling chromatin and mediati [...]	-2.42227	0.00543938
aurka	Aurora kinase A; Belongs to the protein kinase superfamily.	-2.02982	0.00164736
aurkaip1	Aurora kinase A interacting protein 1	-2.49949	0.0087823
axdnd1	Axonemal dynein light chain domain containing 1	-2.19874	0.0153753
b4galt7	Xylosylprotein beta 1,4-galactosyltransferase, polypeptide 7 (galactosyltransferase I)	-2.12557	0.00745265
b9d1	B9 protein domain 1	-2.56437	0.00322812
b9d2	- -	-2.41164	0.000947055
bag5	BCL2 associated athanogene 5	-1.63717	0.0410939
bank1	B cell scaffold protein with ankyrin repeats 1	2.00348	0.0365554
barhl1	Homeobox domain-containing protein	2.14586	0.0381609
bax	BCL2 associated X, apoptosis regulator a	-1.77387	0.00464557
bbof1	Si:ch211-243o19.4	-2.02661	0.0322071
bbs1	Bardet-Biedl syndrome 1	-2.77719	0.00553138
bbs2	Bardet-Biedl syndrome 2	-2.24243	0.00911777
bbs4	Bardet-Biedl syndrome 4	-2.12804	0.00392783
bbs5	Bardet-Biedl syndrome 5 protein homolog; Required for ciliogenesis; Belongs to the BBS5 family.	-2.63812	0.00220874
bbs7	Bardet-Biedl syndrome 7	-2.56123	0.0023378
bbs9	Bardet-Biedl syndrome 9	-2.31323	0.0023106
bcl2l1	BCL2 like 1	-1.58063	0.0249767
bcl2l13	BCL2 like 13	-2.37069	0.0173562
bcorl1	PUFD domain-containing protein	-1.59464	0.0311526
bgn	Biglycan; May be involved in collagen fiber assembly. ; Belongs to the small leucine-rich proteoglycan (SLRP) family. SLRP class I subfamily.	1.97252	0.0238177
bicc1	BicC family RNA binding protein 1a	1.50387	0.0326725
bloc1s3	Biogenesis of lysosome-related organelles complex 1 subunit 3; Component of the BLOC-1 complex, a complex that is required for normal biogenesis of lysosome-related organelles (LRO). ; Belongs t [...]	-1.73151	0.0333763
bnc1	Basonuclin 1	1.69572	0.0450449
bola1	BolA family member 1; Belongs to the BolA/IbaG family.	-2.05686	0.00425918
bpgm	Phosphoglycerate mutase; Belongs to the phosphoglycerate mutase family. BPG- dependent PGAM subfamily.	-1.68292	0.0158427
brdt	Bromodomain, testis-specific	-1.76146	0.0298802
btbd10	BTB (POZ) domain containing 10b	-1.51979	0.0258628
btg3	B-cell translocation gene 3	-2.1025	0.029184
bub1	BUB1 N-terminal domain-containing protein	-1.89973	0.00305351
c6	Complement component 6	1.67192	0.0167802
ca5a	Carbonic anhydrase Va; Belongs to the alpha-carbonic anhydrase family.	-1.55375	0.0460047
cabcoco1	Uncharacterized protein	-3.16219	0.00690864
cacna1a	Voltage-dependent N-type calcium channel subunit alpha; Voltage-sensitive calcium channels (VSCC) mediate the entry of calcium ions into excitable cells and are also involved in a variety of cal [...]	2.383	0.00224223
cadm3	Cell adhesion molecule 3	1.5167	0.0127958
calb2	Calbindin 2a	1.83113	0.0413123
calm2	Calmodulin 2a (phosphorylase kinase, delta); Belongs to the calmodulin family.	-2.33748	0.00193426
calm3	Calmodulin 3	-1.69724	0.00552039
camta1	Uncharacterized protein	-1.81974	0.0187788
casc1	Cancer susceptibility candidate 1	-2.86942	0.00267621
catip	Ciliogenesis associated TTC17 interacting protein	-2.70203	0.00403411
cbln1	Cerebellin 1 precursor	-2.09298	0.0351046
cby1	Chibby homolog 1 (Drosophila)	-1.84677	0.0196357
cc2d2a	Coiled-coil and C2 domain containing 2A	-2.28427	0.00251958
ccdc103	Dynein_attach_N domain-containing protein	-2.60383	0.00645092
ccdc112	Coiled-coil domain containing 112	-2.13161	0.0182505
ccdc113	DUF4201 domain-containing protein	-2.24299	0.00287237
ccdc13	Coiled-coil domain containing 13	-2.56718	0.0110384
ccdc148	Coiled-coil domain containing 148	-2.4227	0.00350944
ccdc153	Coiled-coil domain containing 153	-2.20807	0.0302866
ccdc158	Uncharacterized protein	-2.73868	0.00589472
ccdc169	Coiled-coil domain containing 169	-1.93902	0.0465038
ccdc171	Uncharacterized protein	-1.76133	0.0201802
ccdc172	Coiled-coil domain containing 172	-2.19896	0.00350944
ccdc173	Coiled-coil domain containing 173	-1.77024	0.0287252
ccdc18	Coiled-coil domain containing 18	-1.92102	0.00579125
ccdc181	Coiled-coil domain containing 181	-2.5541	0.00403411
ccdc189	- -	-2.57841	0.0359761
ccdc191	Coiled-coil domain containing 191	-1.60664	0.0349866
ccdc30	Coiled-coil domain containing 30	-1.57569	0.0343605
ccdc39	Uncharacterized protein	-2.45122	0.00347258
ccdc40	Coiled-coil domain containing 40	-1.67591	0.0177755
ccdc61	Coiled-coil domain containing 61	-1.63063	0.0102472
ccdc66	Coiled-coil domain containing 66	-2.15172	0.044117
ccdc77	Coiled-coil domain containing 77	-1.53009	0.0137537
ccdc81	Uncharacterized protein	-2.68241	0.0202986
ccdc89	Zgc:172182	-2.35429	0.0126424
ccdc92	Coiled-coil domain containing 92	-2.41369	0.0177682
cchcr1	Uncharacterized protein	-2.029	0.0023378
ccna1	Cyclin A1; Belongs to the cyclin family.	-3.01918	0.00148833
ccna2	Cyclin A2; Belongs to the cyclin family.	-2.20432	0.00246427
ccnb1	Cyclin B1; Belongs to the cyclin family.	-1.96955	0.00220874
ccnb1ip1	Cyclin B1 interacting protein 1	-1.75559	0.0108072
ccnb2	Cyclin B2; Belongs to the cyclin family.	-2.82967	0.00904357
ccp110	Uncharacterized protein	-3.22291	0.00247754
ccr6	C-C motif chemokine receptor 6; Belongs to the G-protein coupled receptor 1 family.	2.5778	0.0206344
cdc14a	Cell division cycle 14Ab	-1.79139	0.0228624
cdc20	Cell division cycle 20 homolog	-2.29628	0.00795139
cdc23	CDC23 (cell division cycle 23, yeast, homolog)	-1.59696	0.018982
cdc25b	Cell division cycle 25B	-2.64883	0.0107157
cdc42se1	CDC42 small effector 1	1.85065	0.0485327
cdc73	Cell division cycle 73, Paf1/RNA polymerase II complex component, homolog (S. cerevisiae)	-1.56531	0.00942471
cdca3	Si:ch211-69g19.2	-2.13429	0.00350333
cdip1	Cell death-inducing p53 target 1	-2.09874	0.0281897
cdk1	Cyclin-dependent kinase 1; Belongs to the protein kinase superfamily.	-1.807	0.0023378
cdk20	Cyclin-dependent kinase 20; Belongs to the protein kinase superfamily.	-2.14329	0.00937511
cdk5r1	Cyclin-dependent kinase 5 activator	-3.23582	0.00517292
cdkn1b	Cyclin-dependent kinase inhibitor 1Bb	-2.48554	0.0187682
cdkn2d	Cyclin-dependent kinase inhibitor 2D (p19, inhibits CDK4)	-2.59709	0.00115281
celf4	Uncharacterized protein	2.10488	0.0129912
cenpe	CENP-H domain-containing protein	-1.60873	0.0146219
cenpf	Centromere protein F	-1.5741	0.0102472
cenph	CENP-H domain-containing protein	-1.6051	0.0191037
cenpi	Centromere protein I	-2.22951	0.00281403
cenpl	Centromere protein L	-2.50252	0.0196357
cenpn	Centromere protein N	-1.82536	0.00963088
cenpv	Centromere protein V	-2.19094	0.0488892
cenpw	Uncharacterized protein	-1.79786	0.00446788
cep104	Centrosomal protein 104	-2.30513	0.00701159
cep112	Centrosomal protein 112	-2.00399	0.00476186
cep120	Centrosomal protein 120	-1.67662	0.0460047
cep126	Centrosomal protein 126	-2.17918	0.0081085
cep135	Centrosomal protein 135	-1.61595	0.029916
cep164	- -	-1.54463	0.0223377
cep41	Centrosomal protein 41	-2.79827	0.00419868
cep44	Centrosomal protein 44	-1.57793	0.0482147
cep57l1	Centrosomal protein 57, like 1	-2.15503	0.0209498
cep68	Uncharacterized protein	-1.73567	0.0409495
cep76	Centrosomal protein 76	-2.11242	0.00281403
cep89	Centrosomal protein 89	-1.99928	0.00673909
cep97	Uncharacterized protein	-1.74909	0.00996026
cetn3	Centrin 3	-2.1272	0.00231959
cfap161	Cilia and flagella associated protein 161	-2.43014	0.0144097
cfap20	Cilia and flagella associated protein 20	-2.88566	0.00435296
cfap206	Cilia and flagella associated protein 206	-2.3567	0.017451
cfap221	Si:ch73-222h13.1	-2.24521	0.0138937
cfap43	Cilia and flagella associated protein 43	-2.41316	0.0112584
cfap44	WD_REPEATS_REGION domain-containing protein	-2.0279	0.0155738
cfap45	Cilia and flagella associated protein 45	-2.34361	0.00795139
cfap46	- -	-2.14629	0.00942471
cfap47	- -	-1.72296	0.0392928
cfap52	Cilia and flagella associated protein 52	-2.61997	0.0116534
cfap53	Uncharacterized protein	-1.70738	0.0486552
cfap54	- -	-2.50936	0.00403411
cfap57	Cilia and flagella associated protein 57	-2.14809	0.0046787
cfap58	Cilia and flagella associated protein 58	-1.87353	0.0245047
cfap61	Cilia and flagella associated protein 61	-2.07683	0.0212233
cfap65	Si:ch1073-349o24.2	-2.02626	0.0325577
cfap70	Cilia and flagella associated protein 70	-2.67732	0.0023106
cfap73	DUF4200 domain-containing protein	-2.4987	0.0219652
cfap74	- -	-2.26359	0.00532921
cfap97	Cilia and flagella associated protein 97	-1.92329	0.01473
cfap99	Cilia and flagella associated protein 99	-3.02227	0.00206643
chchd10	Coiled-coil-helix-coiled-coil-helix domain containing 10	-2.00462	0.0397293
chrnb2	Cholinergic receptor, nicotinic, beta 2	1.55397	0.0380492
chst1	Sulfotransferase; Belongs to the sulfotransferase 1 family.	2.13238	0.0250675
chst12	Carbohydrate sulfotransferase	1.51624	0.0460456
churc1	Churchill domain containing 1	-1.86633	0.00340058
cib1	Calcium and integrin binding 1 (calmyrin)	-2.85083	0.0023378
ciita	NACHT domain-containing protein	2.27877	0.0162935
cip2a	Cell proliferation regulating inhibitor of protein phosphatase 2A	-2.21929	0.00371014
ckb	Creatine kinase B; Belongs to the ATP:guanido phosphotransferase family.	-2.60329	0.00999236
clhc1	TSNAXIP1_N domain-containing protein	-1.98147	0.04535
clip1	Uncharacterized protein	-1.62545	0.0435646
clk2	CDC-like kinase 2a	-1.7879	0.0217677
cln6	CLN6 transmembrane ER protein a	-2.09643	0.00164736
cltcl1	Clathrin heavy chain; Clathrin is the major protein of the polyhedral coat of coated pits and vesicles; Belongs to the clathrin heavy chain family.	1.67959	0.00845928
cluap1	Clusterin associated protein 1	-2.18277	0.00224223
cmip	Uncharacterized protein	1.73563	0.0112584
cmss1	Cms1 ribosomal small subunit homolog	-1.83264	0.0229268
cnksr2	Connector enhancer of kinase suppressor of Ras 2a	1.63713	0.0159975
cntd1	Cyclin N-terminal domain containing 1	-2.69242	0.00937511
cntnap1	Contactin associated protein 1	1.67451	0.0378262
col27a1	Fibrillar collagen NC1 domain-containing protein	2.04203	0.00429174
col7a1	Collagen, type VII, alpha 1	1.78155	0.0058485
col9a3	Collagen, type IX, alpha 3	1.77114	0.0120049
commd2	COMM domain containing 2	-1.89328	0.0277813
comp	Cartilage oligomeric matrix protein	1.7998	0.0359761
cops7a	COP9 constitutive photomorphogenic homolog subunit 7A	-1.5878	0.0402052
coq7	5-demethoxyubiquinone hydroxylase, mitochondrial; Catalyzes the hydroxylation of 2-polyprenyl-3-methyl-6- methoxy-1,4-benzoquinol (DMQH2) during ubiquinone biosynthesis. Has also a structural ro [...]	-1.85707	0.00477369
cpsf7	Cleavage and polyadenylation specific factor 7	-2.40057	0.00259298
crygs	Crystallin, gamma S2; Belongs to the beta/gamma-crystallin family.	-2.24612	0.0210097
cs	Citrate synthase; Belongs to the citrate synthase family.	-1.73644	0.0182597
cspg4	Chondroitin sulfate proteoglycan 4	1.54971	0.0147487
cspg5	Chondroitin sulfate proteoglycan 5a	1.99442	0.020349
cstf3	Cleavage stimulation factor, 3' pre-RNA, subunit 3	-1.53194	0.0123298
ctnna2	Catenin (cadherin-associated protein), alpha 2	-1.72321	0.0216449
cuedc2	CUE domain containing 2	-1.9535	0.0437915
cul1	Cullin 1b; Belongs to the cullin family. ProRule:PRU00330, ECO:0000256|RuleBase:RU003829,	-1.72281	0.0161748
cunh11orf49	Zgc:92873	-2.18152	0.0192579
cunh11orf53	Si:ch211-213d14.1	-1.85952	0.00845928
cunh11orf88	Uncharacterized protein	-2.67589	0.0104386
cunh12orf56	Si:ch211-258f14.2	-2.43456	0.00486598
cunh14orf180	Si:dkey-206p8.1	2.31969	0.00929416
cunh16orf70	Si:dkey-102f14.5	-1.62503	0.0171498
cunh16orf89	Si:ch211-76l23.7	-1.6457	0.025053
cunh17orf97	- -	-2.90185	0.00425264
cunh18orf54	Uncharacterized protein	-1.72371	0.0205087
cunh19orf44	DUF4614 domain-containing protein	-1.91926	0.0138124
cunh1orf112	Si:dkey-97o5.1	-2.26477	0.00765905
cunh1orf131	Zgc:194224	-1.93818	0.00910936
cunh1orf159	Si:ch211-157b11.12	-2.2215	0.0252552
cunh1orf228	Armadillo like helical domain containing 1	-2.73735	0.0113486
cunh1orf27	Odr-4 GPCR localization factor homolog	-2.16117	0.0278142
cunh20orf194	Si:ch211-194c3.5	-2.29771	0.00843648
cunh21orf59	Cilia and flagella associated protein 298	-2.58941	0.00390596
cunh22orf23	Uncharacterized protein	-2.64061	0.00446788
cunh2orf50	Si:dkey-18j18.3	-2.00572	0.0158508
cunh3orf38	Si:ch211-261p9.4	-2.10657	0.0104643
cunh3orf67	Zgc:162324	-2.36848	0.00880564
cunh4orf22	Cilia and flagella associated protein 299	-1.68708	0.0371301
cunh5orf42	- -	-2.32294	0.00267947
cunh5orf51	Si:dkey-46a10.3	-1.63244	0.0418088
cunh8orf74	Si:dkey-100n19.2	-2.26535	0.0328831
cunh8orf89	- -	-2.97054	0.00677305
cunhxorf57	RPA1 related single stranded DNA binding protein	-1.59811	0.0305377
cux2	Homeobox protein cut-like	-2.07726	0.020228
cwc27	CWC27 spliceosome associated cyclophilin	-1.51026	0.013479
cxcl11	SCY domain-containing protein	1.90665	0.0247284
cyth2	Cytohesin 2	-1.53525	0.0430078
daglb	Diacylglycerol lipase, beta	-1.78951	0.0278242
daw1	WD_REPEATS_REGION domain-containing protein	-2.13458	0.0266524
dbf4	DBF4 zinc finger	-1.52891	0.0160498
dcaf12	DDB1 and CUL4 associated factor 12	-2.27171	0.0161977
dcdc2c	Si:dkey-25g12.4	-2.15113	0.0363821
dclk3	Doublecortin-like kinase 3	-2.18792	0.01282
dcst1	DC_STAMP domain-containing protein	-2.62156	0.0306594
dcst2	DC_STAMP domain-containing protein	-2.66494	0.0145824
dctn2	Dynactin 2 (p50)	-2.03972	0.00340058
dcun1d4	DCN1-like protein	-2.04488	0.0246571
dcun1d5	DCN1-like protein	-2.03459	0.00389024
ddx18	RNA helicase	-1.51373	0.0165181
dennd6b	DENN/MADD domain containing 6B	-2.41312	0.0163659
depdc1b	Rho-GAP domain-containing protein	-1.77404	0.0255207
dhrs7	Dehydrogenase/reductase (SDR family) member 7; Belongs to the short-chain dehydrogenases/reductases (SDR) family.	-2.61752	0.00929416
diaph3	Diaphanous-related formin 3	-1.70516	0.00281403
dio2	Iodothyronine deiodinase; Responsible for the deiodination of T4 (3,5,3',5'- tetraiodothyronine).	-2.65261	0.0150768
dis3l2	DIS3-like exonuclease 2; 3'-5'-exoribonuclease that specifically recognizes RNAs polyuridylated at their 3' end and mediates their degradation. Component of an exosome-independent RNA degradatio [...]	-1.83954	0.00486598
disp2	Dispatched homolog 2 (Drosophila)	2.86971	0.0398573
dlec1	DLEC1 cilia and flagella associated protein	-2.09427	0.0229456
dlgap5	Discs, large (Drosophila) homolog-associated protein 5	-1.53472	0.00403411
dll1	Delta-like protein; Putative Notch ligand involved in the mediation of Notch signaling.	2.00016	0.047595
dmc1	Meiotic recombination protein; May participate in meiotic recombination, specifically in homologous strand assimilation, which is required for the resolution of meiotic double-strand breaks; Bel [...]	-2.33083	0.00251958
dmxl2	Dmx-like 2	-1.58669	0.0185395
dna2	DNA replication helicase/nuclease 2	-1.67372	0.0111633
dnaaf1	Dynein assembly factor 1, axonemal	-3.18349	0.000947055
dnaaf2	Protein kintoun; Required for cytoplasmic pre-assembly of axonemal dyneins, thereby playing a central role in motility in cilia and flagella. Involved in pre-assembly of dynein arm complexes in [...]	-2.86621	0.00220874
dnaaf3	Dynein, axonemal, assembly factor 3 like	-2.58088	0.00403411
dnaaf4	Dynein axonemal assembly factor 4	-2.56129	0.00224223
dnaaf5	Dynein axonemal assembly factor 5	-1.79074	0.0126513
dnah10	Dynein axonemal heavy chain 10	-2.12662	0.0154135
dnah12	Dynein, axonemal, heavy chain 12	-2.1185	0.0210422
dnah2	Dynein, axonemal, heavy chain 2	-1.89176	0.0295913
dnah6	Dynein, axonemal, heavy chain 6	-1.85427	0.0383858
dnai1	Dynein, axonemal, intermediate chain 1, paralog 2	-2.25435	0.0087823
dnai2	Dynein, axonemal, intermediate chain 2b	-2.40028	0.0133629
dnajb1	DnaJ heat shock protein family (Hsp40) member B1b	-2.43554	0.00446788
dnajb13	DnaJ heat shock protein family (Hsp40) member B13	-2.81423	0.00441991
dnajc27	DnaJ (Hsp40) homolog, subfamily C, member 27	-1.82634	0.00293721
dnal1	Dynein, axonemal, light chain 1	-2.7234	0.00424565
dnal4	Dynein light chain	-2.85394	0.00430304
dnali1	Dynein, axonemal, light intermediate chain 1	-2.82572	0.00411362
dnm3	Uncharacterized protein; Belongs to the TRAFAC class dynamin-like GTPase superfamily. Dynamin/Fzo/YdjA family.	-2.59841	0.00543938
dock1	Dedicator of cytokinesis 1; Belongs to the DOCK family.	1.5064	0.0177682
dock10	Dedicator of cytokinesis 10; Belongs to the DOCK family.	1.53979	0.00224223
dock3	Uncharacterized protein; Belongs to the DOCK family.	-1.50143	0.0404178
dpcd	Deleted in primary ciliary dyskinesia homolog (mouse)	-1.918	0.00754611
drc1	Dynein regulatory complex subunit 1 homolog (Chlamydomonas)	-2.22525	0.0228997
drc3	Dynein regulatory complex subunit 3	-2.95064	0.00403411
drc7	Uncharacterized protein	-2.67463	0.00403411
dtx2	Deltex 2, E3 ubiquitin ligase	-1.5178	0.0224831
dync1i1	Dynein cytoplasmic 1 intermediate chain 1	-1.58429	0.0144869
dync2h1	Dynein cytoplasmic 2 heavy chain 1	-1.91949	0.00879585
dync2li1	Dynein, cytoplasmic 2, light intermediate chain 1	-2.56261	0.0022215
dynlrb1	Dynein light chain roadblock	-1.64213	0.0275626
dynlrb2	Dynein light chain roadblock	-2.30431	0.0190876
dynlt1	Dynein, light chain, Tctex-type 1	-2.75982	0.0185324
e2f8	E2F transcription factor 8	-1.74019	0.00231959
eci2	Enoyl-CoA delta isomerase 2	-1.64944	0.0359399
edn1	Endothelin 1	-2.76516	0.0128706
efcab1	EF-hand calcium binding domain 1	-2.32932	0.0280427
efcab2	EF-hand calcium binding domain 2	-2.35404	0.0271483
efcab7	EF-hand calcium binding domain 7	-2.48319	0.00446788
efcc1	EF-hand and coiled-coil domain containing 1	-2.90292	0.00669749
efhb	EF-hand domain family, member B	-2.63747	0.0131182
efhc1	EF-hand domain (C-terminal) containing 1	-2.20014	0.0412581
efr3b	EFR3 homolog Bb (S. cerevisiae)	-2.4473	0.00403411
eif3j	Eukaryotic translation initiation factor 3 subunit J; Component of the eukaryotic translation initiation factor 3 (eIF-3) complex, which is involved in protein synthesis of a specialized reperto [...]	-1.60933	0.00853518
eif4g3	Eukaryotic translation initiation factor 4 gamma, 3a	-2.01367	0.00281403
elmod2	ELMO/CED-12 domain containing 2	-1.70294	0.023984
eloa	Elongin A	-2.05254	0.0273319
elovl7	Elongation of very long chain fatty acids protein 7; Catalyzes the first and rate-limiting reaction of the four reactions that constitute the long-chain fatty acids elongation cycle. This endopl [...]	1.5493	0.0465739
elp6	Elongator acetyltransferase complex subunit 6	-2.45218	0.0153229
emc10	ER membrane protein complex subunit 10	-2.05004	0.00868418
emd	LEM domain-containing protein	-1.52899	0.00569956
emilin1	- -	1.63116	0.0274278
enkd1	Enkurin domain containing 1	-1.89386	0.00492034
enkur	Enkurin, TRPC channel interacting protein	-2.44127	0.0229492
eno4	Enolase 4	-2.58585	0.00767093
enoph1	Enolase-phosphatase E1; Bifunctional enzyme that catalyzes the enolization of 2,3- diketo-5-methylthiopentyl-1-phosphate (DK-MTP-1-P) into the intermediate 2-hydroxy-3-keto-5-methylthiopentenyl- [...]	-1.65241	0.0241508
enpep	Aminopeptidase	2.6264	0.00746639
enpp4	Ectonucleotide pyrophosphatase/phosphodiesterase 4	-1.80685	0.00734413
ephx4	Epoxide hydrolase 4	-3.09028	0.00402807
eri1	Exoribonuclease 1	-1.70031	0.0226364
espl1	Extra spindle pole bodies like 1, separase	-1.60153	0.0138868
etv1	Ets variant 1	1.66295	0.0462937
etv4	Ets variant 4	1.77557	0.0232539
eva1c	Eva-1 homolog C (C. elegans)	1.80538	0.0282879
exoc3	Exocyst complex component 3	-1.80857	0.0257908
exoc4	Exocyst complex component 4	-2.10374	0.011918
exoc5	Exocyst complex component 5	-1.55845	0.0267101
ext2	Exostosin glycosyltransferase 2; Belongs to the glycosyltransferase 47 family.	-1.51219	0.0036931
f3	Coagulation factor IIIa	1.86399	0.0452816
faah	Fatty acid amide hydrolase	-1.90729	0.0112044
faah2	Fatty acid amide hydrolase 2b	-1.60887	0.0335651
faf1	Fas (TNFRSF6) associated factor 1	-1.63418	0.0081764
fam103a1	RNA guanine-7 methyltransferase activating subunit	-1.51673	0.00284879
fam118b	Family with sequence similarity 118 member B	-1.92206	0.0338641
fam131c	Family with sequence similarity 131 member C	1.97696	0.00815588
fam161b	FAM161 centrosomal protein B	-2.04241	0.0199244
fam177a1	Family with sequence similarity 177 member A1	-2.16335	0.00247754
fam181a	- -	-2.65425	0.0256245
fam183a	Family with sequence similarity 183 member A	-2.26154	0.022672
fam184a	Family with sequence similarity 184 member A	-2.26946	0.00505303
fam187b	Family with sequence similarity 187 member A	-2.89493	0.0288577
fam189b	Si:dkey-7f3.9	1.62282	0.00972798
fam214a	Family with sequence similarity 214 member A	-1.74005	0.0215666
fam221a	Family with sequence similarity 221 member A	-2.59647	0.012384
fam46a	Terminal nucleotidyltransferase 5A	2.00589	0.0238997
fam46c	Terminal nucleotidyltransferase 5C	-2.82466	0.0166318
fam69c	Divergent protein kinase domain 1C	1.79212	0.0136167
fam72a	Family with sequence similarity 72 member B	-1.8962	0.0160971
fam83b	Family with sequence similarity 83 member B	1.77429	0.0288061
fam89a	Family with sequence similarity 89 member A	-1.52552	0.0402052
fam92a	Family with sequence similarity 92 member A1	-1.7518	0.00311664
fastkd1	FAST kinase domains 1	1.56555	0.0191644
fbf1	Uncharacterized protein	-2.18357	0.00934842
fbxl13	F-box and leucine-rich repeat protein 13	-2.86595	0.00543938
fbxo15	F-box domain-containing protein	-3.04255	0.00403411
fbxo36	F-box protein 36a	-2.78748	0.00551409
fbxo47	F-box domain-containing protein	-1.75601	0.0134286
fbxo48	F-box protein 48	-2.16353	0.00923925
fbxo7	F-box protein 7	-2.07849	0.0232298
fbxw9	F-box and WD repeat domain containing 9	-1.84996	0.0227494
fcer1a	Ig-like domain-containing protein	2.2356	0.023302
fdps	Uncharacterized protein; Belongs to the FPP/GGPP synthase family.	-1.74413	0.00845928
fem1b	Fem-1 homolog b (C. elegans)	-2.91864	0.00381238
fgd4	FYVE, RhoGEF and PH domain containing 4	1.7208	0.0196408
fgfr1op	FGFR1 oncogene partner	-1.73594	0.0397369
fggy	FGGY carbohydrate kinase domain containing	-2.15846	0.0142627
fgl2	Fibrinogen-like 2a	2.13547	0.0371301
fkbp10	Peptidylprolyl isomerase	-2.07695	0.0180875
flcn	Folliculin	-2.70088	0.00281403
flrt3	Fibronectin leucine rich transmembrane 3	2.65099	0.0470717
fmr1	Fragile X mental retardation 1	-2.00039	0.0241508
foxm1	Forkhead box M1	-2.68753	0.00220886
foxn4	Forkhead box N4	-1.84603	0.049075
frmpd1	FERM and PDZ domain containing 1a	1.52258	0.0447233
frzb	Frizzled related protein	2.33195	0.0266657
fsip1	Uncharacterized protein	-1.87761	0.0140164
fuk	Fucose kinase	-2.27375	0.0108577
fuz	- -	-1.61513	0.00492949
fzd3	Frizzled class receptor 3a; Belongs to the G-protein coupled receptor Fz/Smo family.	-2.01109	0.0223142
gabrd	Gamma-aminobutyric acid (GABA) A receptor, delta; Belongs to the ligand-gated ion channel (TC 1.A.9) family.	1.54294	0.0396158
gale	UDP-glucose 4-epimerase; Belongs to the NAD(P)-dependent epimerase/dehydratase family.	-2.44089	0.00115281
galnt11	Polypeptide N-acetylgalactosaminyltransferase	-2.01633	0.0287707
galnt16	UDP-N-acetyl-alpha-D-galactosamine:polypeptide N-acetylgalactosaminyltransferase 16; Belongs to the glycosyltransferase 2 family. GalNAc-T subfamily.	-1.62845	0.032996
galnt17	Polypeptide N-acetylgalactosaminyltransferase	1.9879	0.0285438
gck	Phosphotransferase	-1.98723	0.011116
gfod2	Glucose-fructose oxidoreductase domain containing 2	-2.09982	0.00281403
ggnbp2	Gametogenetin binding protein 2	-1.58363	0.00990958
gkap1	G kinase anchoring protein 1	-1.95669	0.0186412
glrx3	Glutaredoxin 3	-1.93884	0.00857886
gnal	Uncharacterized protein	-2.03402	0.0235124
gng2	Guanine nucleotide-binding protein subunit gamma; Guanine nucleotide-binding proteins (G proteins) are involved as a modulator or transducer in various transmembrane signaling systems. The beta [...]	-1.67289	0.00934842
gng5	Guanine nucleotide-binding protein subunit gamma; Guanine nucleotide-binding proteins (G proteins) are involved as a modulator or transducer in various transmembrane signaling systems. The beta [...]	-2.18835	0.001808
golga5	Golgin A5	-1.91548	0.0198819
gosr2	Golgi SNAP receptor complex member 2; Involved in transport of proteins from the cis/medial-Golgi to the trans-Golgi network.	-1.55514	0.0296108
gpam	Glycerol-3-phosphate acyltransferase 1, mitochondrial	-1.79238	0.0314648
gpatch1	G patch domain containing 1	-1.63456	0.0322767
gpatch2	G-patch domain containing 2	-1.66897	0.0206308
gpr4	G protein-coupled receptor 4; Belongs to the G-protein coupled receptor 1 family.	1.74207	0.038461
gprc5b	G protein-coupled receptor, class C, group 5, member Ba	1.59816	0.0475268
gramd1c	GRAM domain containing 1c	1.60051	0.0310883
gramd4	GRAM domain containing 4a	-1.8302	0.0232539
gria2	Glutamate ionotropic receptor AMPA type subunit 2	-1.52679	0.0342896
grk7	G protein-coupled receptor kinase; Belongs to the protein kinase superfamily. AGC Ser/Thr protein kinase family. GPRK subfamily.	-2.77829	0.0135479
grtp1	Growth hormone regulated TBC protein 1b	-2.28979	0.0222011
gtf2a2	Transcription initiation factor IIA subunit 2; TFIIA is a component of the transcription machinery of RNA polymerase II and plays an important role in transcriptional activation; Belongs to the [...]	-1.65347	0.026633
hace1	HECT domain and ankyrin repeat containing E3 ubiquitin protein ligase 1	-1.63611	0.0244738
haus3	HAUS augmin-like complex, subunit 3	-1.99376	0.00521627
haus6	HAUS augmin-like complex, subunit 6	-2.0422	0.00274504
hax1	HCLS1 associated protein X-1	-2.71136	0.00261282
hcn2	Hyperpolarization activated cyclic nucleotide-gated potassium channel 2b	-2.48814	0.0232539
hdac8	Histone deacetylase 8; Responsible for the deacetylation of lysine residues on the N-terminal part of the core histones (H2A, H2B, H3 and H4). Histone deacetylation gives a tag for epigenetic re [...]	-1.92362	0.0023378
hdhd3	Haloacid dehalogenase-like hydrolase domain containing 3	-2.88898	0.00432885
hectd4	Uncharacterized protein	-1.78328	0.021382
helq	Helicase, POLQ like	-2.08089	0.0145406
hexim1	HEXIM P-TEFb complex subunit 1	-1.97735	0.00645092
hfm1	Helicase for meiosis 1	-2.39832	0.00231959
hhip	Hedgehog interacting protein	-1.63159	0.0105604
hic1	Hypermethylated in cancer 1	1.55934	0.0263009
hikeshi	Heat shock protein nuclear import factor hikeshi	-1.53168	0.0479418
hip1r	Huntingtin interacting protein 1 related b	1.76083	0.031805
hmbs	Hydroxymethylbilane synthase a	-1.63952	0.0178238
hmces	Abasic site processing protein HMCES; Sensor of abasic sites in single-stranded DNA (ssDNA) required to preserve genome integrity by promoting error-free repair of abasic sites. Acts as an enzym [...]	-2.28426	0.00923925
hmg20a	High mobility group 20A	-1.88445	0.00596674
hprt1	Hypoxanthine phosphoribosyltransferase; Belongs to the purine/pyrimidine phosphoribosyltransferase family.	-2.02353	0.00625918
hps6	HPS6 biogenesis of lysosomal organelles complex 2 subunit 3	-1.9714	0.0112561
hs2st1	Heparan sulfate 2-O-sulfotransferase 1a	-2.75187	0.00115281
hsbp1	Heat shock factor binding protein 1a	-2.20125	0.0105012
hsd3b7	Hydroxy-delta-5-steroid dehydrogenase, 3 beta- and steroid delta-isomerase; Belongs to the 3-beta-HSD family.	-2.29438	0.0272408
hspb11	Zgc:158640	-2.35386	0.0132877
htr1e	5-hydroxytryptamine receptor 1E; Belongs to the G-protein coupled receptor 1 family.	1.99518	0.0383079
hydin	HYDIN axonemal central pair apparatus protein	-2.35044	0.00577937
hyls1	HYLS1_C domain-containing protein	-2.14242	0.00743284
ice1	Uncharacterized protein	-2.61059	0.0023106
idh3b	Isocitrate dehydrogenase [NAD] subunit, mitochondrial	-1.90368	0.0176533
ift122	Intraflagellar transport 122	-1.50958	0.0140928
ift140	Intraflagellar transport 140 homolog (Chlamydomonas)	-1.60917	0.011116
ift172	Intraflagellar transport 172	-1.86011	0.00392783
ift20	Intraflagellar transport 20 homolog (Chlamydomonas)	-2.88225	0.00190821
ift22	Intraflagellar transport 22 homolog (Chlamydomonas)	-3.05401	0.001808
ift27	Intraflagellar transport 27 homolog (Chlamydomonas)	-2.43626	0.00322812
ift43	Intraflagellar transport 43	-2.09891	0.00347258
ift46	Uncharacterized protein	-2.88406	0.0032479
ift52	Intraflagellar transport 52 homolog (Chlamydomonas)	-2.21001	0.00392783
ift57	Intraflagellar transport 57 homolog (Chlamydomonas)	-2.32451	0.00220874
ift74	Intraflagellar transport 74	-1.85465	0.0107157
ift80	Intraflagellar transport 80 homolog (Chlamydomonas)	-2.45309	0.00334107
ift81	Intraflagellar transport 81 homolog	-2.15689	0.00231959
ift88	Intraflagellar transport 88 homolog	-2.10217	0.00259298
igf1	Insulin-like growth factor 1	-2.04469	0.0124991
igf2bp3	Insulin-like growth factor 2 mRNA binding protein 3	2.10521	0.0194332
igsf22	- -	1.55223	0.0228618
ikbip	Uncharacterized protein	-1.86227	0.0199183
ikzf2	IKAROS family zinc finger 2	1.73793	0.0221987
ikzf4	IKAROS family zinc finger 4	-1.83166	0.0282175
il2rg	Fibronectin type-III domain-containing protein	1.5197	0.0433946
inip	Ints3 and nabp interacting protein	-2.73744	0.00390596
inpp4a	Inositol polyphosphate-4-phosphatase type I Aa	1.62604	0.0302105
inpp5e	Inositol polyphosphate-5-phosphatase E	-2.43369	0.00403411
ints12	Integrator complex subunit 12	-1.57507	0.01916
ints8	Integrator complex subunit 8	-1.88545	0.0104531
ipo4	Importin 4	-1.93202	0.00747306
ippk	Inositol-pentakisphosphate 2-kinase; Phosphorylates Ins(1,3,4,5,6)P5 at position 2 to form Ins(1,2,3,4,5,6)P6 (InsP6 or phytate).	-1.71241	0.0444363
iqca1	Zgc:153738	-2.46648	0.012085
iqcb1	IQ motif containing B1	-2.17194	0.0058338
iqcc	- -	-1.6323	0.0267211
iqcd	IQ motif containing D	-2.7675	0.0032479
iqcg	Uncharacterized protein	-2.38736	0.0035961
iqch	IQ motif containing H	-2.04262	0.0240066
iqck	Uncharacterized protein	-2.77401	0.00747306
iqub	IQ motif and ubiquitin domain containing	-2.33062	0.0150296
isca1	Iron-sulfur cluster assembly 1	-1.98573	0.0152248
isg20l2	Interferon stimulated exonuclease gene 20 like 2	-2.221	0.0363751
ism2	Isthmin 2a	1.69459	0.0479417
itga6	Integrin, alpha 6a; Belongs to the integrin alpha chain family.	-1.52893	0.0312135
itgbl1	Integrin, beta-like 1	-2.26989	0.0480552
itpr3	Inositol 1,4,5-trisphosphate receptor, type 3	1.68405	0.0312135
itsn1	Intersectin 1 (SH3 domain protein)	-1.68102	0.0424376
izumo1	- -	-2.83222	0.0167021
jam3	Junctional adhesion molecule 3a	-3.12626	0.00164736
jhy	- -	-2.6297	0.0151634
jmjd8	JmjC domain-containing protein	-1.90103	0.0056952
josd2	Josephin domain containing 2	-2.44858	0.0221249
kank4	KN motif and ankyrin repeat domains 4	1.61023	0.0206468
kansl1l	KAT8 regulatory NSL complex subunit 1-like	-2.09612	0.00881546
kansl2	KAT8 regulatory NSL complex subunit 2	-1.73192	0.0126513
kat5	Histone acetyltransferase; Belongs to the MYST (SAS/MOZ) family.	-1.54415	0.0314648
katnal2	Katanin p60 ATPase-containing subunit A-like 2; Severs microtubules in vitro in an ATP-dependent manner. This activity may promote rapid reorganization of cellular microtubule arrays.	-2.38091	0.0123457
katnb1	Katanin p80 WD40 repeat-containing subunit B1; Participates in a complex which severs microtubules in an ATP-dependent manner. May act to target the enzymatic subunit of this complex to sites of [...]	-2.37451	0.00350944
kbtbd2	Kelch repeat and BTB (POZ) domain containing 2	-1.64533	0.0230206
kcmf1	Potassium channel modulatory factor 1	-1.90891	0.0206591
kcnh5	Potassium voltage-gated channel, subfamily H (eag-related), member 5b	-1.76359	0.0224512
kcp	Si:dkey-266m15.6	1.57978	0.0396316
kdsr	3-ketodihydrosphingosine reductase; Belongs to the short-chain dehydrogenases/reductases (SDR) family.	-1.8156	0.00901895
kiaa0040	- -	1.71073	0.0248655
kiaa0753	Si:dkey-243i1.1	-1.97413	0.00930425
kiaa0825	Uncharacterized protein	-1.97427	0.028178
kiaa0895	Si:dkey-222b8.4	-2.11222	0.0265359
kiaa1024	- -	1.62269	0.029916
kiaa1211	- -	2.05478	0.0480803
kiaa1644	- -	2.04401	0.00745265
kif11	Kinesin family member 11; Belongs to the TRAFAC class myosin-kinesin ATPase superfamily. Kinesin family.	-1.51125	0.00945003
kif15	Kinesin family member 15; Belongs to the TRAFAC class myosin-kinesin ATPase superfamily. Kinesin family.	-1.54612	0.00930425
kif17	Kinesin-like protein; Belongs to the TRAFAC class myosin-kinesin ATPase superfamily. Kinesin family.	-3.07908	0.00231959
kif18a	Kinesin-like protein; Belongs to the TRAFAC class myosin-kinesin ATPase superfamily. Kinesin family.	-2.0207	0.00231959
kif1a	Kinesin family member 1Aa; Belongs to the TRAFAC class myosin-kinesin ATPase superfamily. Kinesin family.	1.51695	0.049075
kif1bp	Kif1 binding protein	-1.55646	0.0201311
kif20a	Kinesin-like protein; Belongs to the TRAFAC class myosin-kinesin ATPase superfamily. Kinesin family.	-1.64247	0.00446788
kif22	Kinesin-like protein; Belongs to the TRAFAC class myosin-kinesin ATPase superfamily. Kinesin family.	-1.99685	0.00267947
kif23	Kinesin family member 23; Belongs to the TRAFAC class myosin-kinesin ATPase superfamily. Kinesin family.	-2.33023	0.00340058
kif27	Kinesin family member 27; Belongs to the TRAFAC class myosin-kinesin ATPase superfamily. Kinesin family.	-2.24871	0.00259298
kif3a	Kinesin-like protein; Belongs to the TRAFAC class myosin-kinesin ATPase superfamily. Kinesin family.	-2.16818	0.00843648
kif3b	Kinesin-like protein; Belongs to the TRAFAC class myosin-kinesin ATPase superfamily. Kinesin family.	-2.5159	0.00348652
kif9	- -	-2.07046	0.0282626
kifc1	Kinesin-like protein; Belongs to the TRAFAC class myosin-kinesin ATPase superfamily. Kinesin family.	-2.15475	0.00161552
kirrel2	Kirre like nephrin family adhesion molecule 3, like	2.53532	0.000947055
kirrel3	Kirre like nephrin family adhesion molecule 3	1.9015	0.0258965
kiz	Kizuna centrosomal protein	-1.68438	0.0354687
klc1	Kinesin light chain 1a	-2.36351	0.0036931
klhdc8b	Kelch domain containing 8B	-1.91848	0.0139134
kncn	Kinocilin	-2.52791	0.0191319
kpna2	Importin subunit alpha; Belongs to the importin alpha family.	-3.24809	0.000947055
krt222	Keratin 222; Belongs to the intermediate filament family.	1.65807	0.0152067
lad1	Ladinin	3.02623	0.00403411
lama1	Uncharacterized protein	-2.48189	0.0357217
laptm4b	Lysosomal protein transmembrane 4 beta	-1.75533	0.0377489
las1l	Uncharacterized protein	-1.80099	0.0288738
lca5	Lebercilin LCA5	-2.26119	0.00583141
lcorl	Ligand dependent nuclear receptor corepressor like	-1.57049	0.0337875
lgalsl	Galectin	1.83295	0.0287397
lig4	DNA ligase	-1.72169	0.00403411
lima1	LIM domain and actin binding 1a	1.57891	0.00643689
lin37	Lin-37 DREAM MuvB core complex component	-1.76149	0.00190821
lin52	Lin-52 DREAM MuvB core complex component	-2.22531	0.00303339
lin9	Lin-9 DREAM MuvB core complex component	-1.71351	0.00589241
lingo1	Leucine rich repeat and Ig domain containing 1a	1.89503	0.0377489
lipg	Lipase, endothelial	-2.62545	0.0175098
lman1	Lectin, mannose-binding, 1	-1.78097	0.0226977
lmtk2	Lemur tyrosine kinase 2	-1.74628	0.0330874
LOC111216303	- -	2.12899	0.0259024
LOC111216307	- -	-2.96479	0.00740718
LOC111216309	HIT domain-containing protein	-2.1328	0.0370073
LOC111216343	Uncharacterized protein	1.89452	0.0270469
LOC111216413	- -	-3.08543	0.0147487
LOC111216441	- -	-1.95128	0.0467674
LOC111216519	Platelet-derived growth factor beta polypeptide a; Belongs to the PDGF/VEGF growth factor family.	1.62293	0.0271483
LOC111216542	ATP-binding cassette, sub-family G (WHITE), member 2b	-1.51895	0.0464232
LOC111216544	- -	-2.89506	0.00164437
LOC111216552	Calcium voltage-gated channel subunit alpha1 H	1.71398	0.0219303
LOC111216561	SH2 domain containing 3A	-1.97985	0.0196357
LOC111216564	Neuronal pentraxin receptor b	-2.45486	0.0218321
LOC111216591	CTD (carboxy-terminal domain, RNA polymerase II, polypeptide A) small phosphatase like 3	-2.09764	0.00392783
LOC111216600	- -	1.61023	0.0424276
LOC111216604	Mical-like 2b	1.56669	0.0281897
LOC111216605	G protein-coupled receptor 108	-1.53353	0.024819
LOC111216611	Heme-binding protein soul5, like	1.55387	0.0255989
LOC111216697	Vasorin a	2.53264	0.0241144
LOC111216703	LRRCT domain-containing protein	2.43269	0.0287397
LOC111216706	Beta-1,3-N-acetylglucosaminyltransferase	1.74727	0.0137981
LOC111216729	Zgc:77849	-1.79857	0.0291865
LOC111216749	- -	-2.45752	0.0154725
LOC111216788	NYD-SP28 domain-containing protein	-2.61516	0.0085303
LOC111216870	ATP-binding cassette, sub-family G (WHITE), member 1	-2.90309	0.0150939
LOC111216880	Flotillin; Belongs to the band 7/mec-2 family. Flotillin subfamily.	-1.52094	0.0396158
LOC111216922	- -	-2.8945	0.00123239
LOC111216949	THAP-type domain-containing protein	-2.23945	0.0240066
LOC111216957	Protein kinase domain-containing protein; Belongs to the protein kinase superfamily.	-2.62421	0.0102472
LOC111216976	Rhomboid domain-containing protein	1.72369	0.00251958
LOC111217015	- -	-2.09329	0.0262914
LOC111217037	Apoptosis inducing factor mitochondria associated 5	-2.24922	0.019639
LOC111217078	Cytoplasmic polyadenylation element binding protein 4	-2.29339	0.00479964
LOC111217117	Golgi SNAP receptor complex member 1; Involved in transport from the ER to the Golgi apparatus as well as in intra-Golgi transport. It belongs to a super-family of proteins called t-SNAREs or so [...]	-1.9908	0.00251958
LOC111217131	EBF transcription factor 1	2.41885	0.029916
LOC111217139	Calneuron 2	1.88178	0.00658283
LOC111217142	G_PROTEIN_RECEP_F1_2 domain-containing protein	-2.11388	0.0250194
LOC111217153	RAB38b, member of RAS oncogene family	2.25564	0.0446305
LOC111217162	Sodium/hydrogen exchanger; Belongs to the monovalent cation:proton antiporter 1 (CPA1) transporter (TC 2.A.36) family.	-1.89124	0.0118498
LOC111217227	Tripartite motif containing 47	-1.50972	0.0430078
LOC111217234	Lissencephaly-1 homolog; Positively regulates the activity of the minus-end directed microtubule motor protein dynein. May enhance dynein-mediated microtubule sliding by targeting dynein to the [...]	-1.56624	0.0435646
LOC111217239	ENTH domain-containing protein	-1.60423	0.0153753
LOC111217294	Uncharacterized protein; Cell surface proteoglycan that bears heparan sulfate. ; Belongs to the glypican family.	1.74635	0.00663596
LOC111217310	IQ motif and Sec7 domain 1	1.87171	0.0155738
LOC111217338	Sarcolemma associated protein b	-1.80497	0.0167319
LOC111217346	SEFIR domain-containing protein	1.82702	0.0323485
LOC111217349	- -	-2.66268	0.0487763
LOC111217357	UDP-Gal:betaGlcNAc beta 1,4- galactosyltransferase, polypeptide 5	-2.51945	0.00795139
LOC111217376	Poly(A) binding protein, cytoplasmic 1-like	-1.70691	0.0207964
LOC111217397	- -	-2.19611	0.0483057
LOC111217445	Protein YIPF	-1.82146	0.0219652
LOC111217456	- -	-2.53286	0.00701159
LOC111217603	Protein Wnt; Ligand for members of the frizzled family of seven transmembrane receptors; Belongs to the Wnt family.	2.1699	0.00767093
LOC111217624	Peptidase S1 domain-containing protein	1.58636	0.0191262
LOC111217629	ADP-ribosylation factor-like 5C; Belongs to the small GTPase superfamily. Arf family.	2.28206	0.0117918
LOC111217705	Uncharacterized protein	-3.14626	0.00457677
LOC111217709	- -	-2.4628	0.00944793
LOC111217713	- -	-2.64647	0.00340058
LOC111217722	Gsg1-like 2a	1.65575	0.0444167
LOC111217729	SH3 and cysteine rich domain 2	1.86873	0.024819
LOC111217811	Ceramide transporter 1b	-1.82424	0.00863683
LOC111217815	Zinc finger, FYVE domain containing 16	-1.82145	0.00704748
LOC111217833	Ankyrin repeat domain 34Ba	2.01649	0.0202305
LOC111217848	- -	-1.59331	0.0211737
LOC111217887	- -	3.03153	0.0498383
LOC111217890	Cholinergic receptor, nicotinic, beta 5a	1.59804	0.0295047
LOC111217917	SH3 and PX domains 2Aa	1.70318	0.0192241
LOC111217942	Axin 2	2.35795	0.00815588
LOC111217985	- -	-1.97387	0.0496486
LOC111217987	Carboxypeptidase Z	1.52983	0.0260813
LOC111217989	Uncharacterized protein	-1.95682	0.0167319
LOC111218041	- -	-1.70004	0.0193543
LOC111218066	- -	-1.93053	0.00682455
LOC111218101	Signal transducer and activator of transcription	-2.19269	0.0167319
LOC111218163	LIM domain-containing protein	-1.79899	0.00371014
LOC111218167	- -	-1.60224	0.0281863
LOC111218174	Protein phosphatase 2 regulatory subunit B''beta	-1.89873	0.00853518
LOC111218215	Family with sequence similarity 160 member A2	-2.69905	0.00880564
LOC111218230	Ankyrin repeat domain 10b	-1.66993	0.0108466
LOC111218234	G protein-coupled receptor kinase; Belongs to the protein kinase superfamily. AGC Ser/Thr protein kinase family. GPRK subfamily.	3.3974	0.0237151
LOC111218457	Cytochrome P450, family 27, subfamily A, polypeptide 7; Belongs to the cytochrome P450 family.	-2.28287	0.0353791
LOC111218478	Katanin p60 ATPase-containing subunit A1; Catalytic subunit of a complex which severs microtubules in an ATP-dependent manner. Microtubule severing may promote rapid reorganization of cellular m [...]	-2.69974	0.00231959
LOC111218494	ULP_PROTEASE domain-containing protein	-1.75328	0.0284468
LOC111218504	Melanophilin b	-2.51479	0.00757963
LOC111218530	G protein-coupled receptor 183a; Belongs to the G-protein coupled receptor 1 family.	1.69334	0.0206013
LOC111218548	Salt-inducible kinase 1	-1.85785	0.029916
LOC111218606	Fas apoptotic inhibitory molecule a	-1.61019	0.0183024
LOC111218649	- -	-1.71248	0.0202986
LOC111218697	Uncharacterized protein	-2.90467	0.00154068
LOC111218736	IGv domain-containing protein	-4.05419	0.00427808
LOC111218741	Si:dkey-229b18.3	-1.54871	0.00446788
LOC111218826	Rho GTPase activating protein 20	-1.50064	0.0408969
LOC111218846	PNKD metallo-beta-lactamase domain containing	-2.00177	0.0314263
LOC111218888	- -	-1.80819	0.0388476
LOC111218902	Toll-like receptor 7	2.29298	0.0103532
LOC111218918	Uncharacterized protein	1.55493	0.0478142
LOC111218966	SRCR domain-containing protein	-1.94557	0.0188577
LOC111218997	Protein kinase domain-containing protein; Belongs to the protein kinase superfamily.	-1.9957	0.0371301
LOC111219035	- -	-1.71854	0.0415305
LOC111219047	Ribosomal modification protein rimK-like family member A	-1.51072	0.00669645
LOC111219064	Erb-b2 receptor tyrosine kinase 3b	1.89077	0.0397455
LOC111219096	Zgc:158254	-2.28621	0.00930425
LOC111219140	IKAROS family zinc finger 4	-2.10283	0.0364877
LOC111219169	Aa_trans domain-containing protein	-3.71354	0.00138421
LOC111219211	Makorin, ring finger protein, 4	-2.79025	0.0111633
LOC111219213	- -	-2.42887	0.0467162
LOC111219249	Zgc:158263	-2.06347	0.0302824
LOC111219262	Sp5 transcription factor-like	1.55127	0.00923925
LOC111219289	Beta-1,4 N-acetylgalactosaminyltransferase	4.0054	0.0179856
LOC111219323	Opsin 7, group member b; Belongs to the G-protein coupled receptor 1 family. Opsin subfamily.	-2.05987	0.034419
LOC111219350	- -	-1.56924	0.0396316
LOC111219351	- -	-1.60456	0.0204684
LOC111219353	- -	-2.48242	0.0117918
LOC111219355	- -	-2.1549	0.0087823
LOC111219389	Uncharacterized protein	-1.74751	0.0172052
LOC111219414	Solute carrier family 12 member 5a	-1.6079	0.0408969
LOC111219451	RING-type domain-containing protein	-1.59762	0.0475137
LOC111219491	- -	-2.93692	0.0257908
LOC111219492	LisH domain-containing protein	-2.05223	0.0127958
LOC111219496	Syndecan; Cell surface proteoglycan; Belongs to the syndecan proteoglycan family.	-1.79083	0.0186412
LOC111219554	MFS domain-containing protein	-1.50633	0.0454033
LOC111219556	Uncharacterized protein	-4.0731	0.0186585
LOC111219560	- -	1.7815	0.040632
LOC111219567	WAPL cohesin release factor b	-1.52782	0.0108036
LOC111219592	Uncharacterized protein	-2.52375	0.00845928
LOC111219600	ADP ribosylation factor like GTPase 3; Belongs to the small GTPase superfamily. Arf family.	-2.55234	0.0023106
LOC111219643	Myoferlin	1.93164	0.00312027
LOC111219645	- -	-2.12937	0.0264942
LOC111219661	Phospholipase B-like; Putative phospholipase.	-2.4767	0.0277813
LOC111219673	- -	-1.92613	0.00882107
LOC111219679	Wu:fj29h11	-1.52363	0.0232334
LOC111219685	- -	-1.88957	0.0189784
LOC111219736	Membrane protein, palmitoylated 3b (MAGUK p55 subfamily member 3); Belongs to the MAGUK family.	1.70032	0.0173267
LOC111219765	Histone domain-containing protein	-2.11428	0.00424565
LOC111219813	Uncharacterized protein	-1.56429	0.00592927
LOC111219851	Proteasome 26S subunit, non-ATPase 11b	-1.59812	0.0197005
LOC111219852	STIP1 homology and U-Box containing protein 1	-1.78059	0.0166361
LOC111219862	GC-rich sequence DNA-binding factor 2	-2.29396	0.0023106
LOC111219869	Uncharacterized protein	-2.50495	0.0388524
LOC111219880	Potassium voltage-gated channel subfamily H member 4	-2.93028	0.00220874
LOC111219898	Ran GTPase activating protein 1b	-1.75687	0.00224223
LOC111219919	Cytohesin 1b	-1.68218	0.020228
LOC111219921	Transporter; Belongs to the sodium:neurotransmitter symporter (SNF) (TC 2.A.22) family.	-1.63351	0.0287397
LOC111219947	Double C2-like domains, alpha	2.75345	0.0230472
LOC111219953	TLC domain containing 3Bb	-2.20794	0.00375042
LOC111219959	Uncharacterized protein; Belongs to the small GTPase superfamily. SAR1 family.	-1.96426	0.00419775
LOC111219966	Centrosomal protein 55 like	-2.60191	0.00498369
LOC111219967	IKAROS family zinc finger 5	-1.8712	0.0226699
LOC111219995	Uncharacterized protein	-1.90932	0.00684442
LOC111220001	Nerve growth factor receptor b	1.77019	0.0292543
LOC111220050	- -	2.05091	0.0113105
LOC111220070	Uncharacterized protein	2.41938	0.0356677
LOC111220133	Na(+)/H(+) exchange regulatory cofactor NHE-RF; Scaffold protein that connects plasma membrane proteins with members of the ezrin/moesin/radixin family and thereby helps to link them to the acti [...]	-1.50602	0.0314648
LOC111220141	Synaptosomal-associated protein; Belongs to the SNAP-25 family.	-2.86487	0.00674325
LOC111220188	- -	-1.56607	0.0207315
LOC111220208	Ataxin-7-like protein 3; Component of the transcription regulatory histone acetylation (HAT) complex SAGA, a multiprotein complex that activates transcription by remodeling chromatin and mediati [...]	1.5341	0.0109799
LOC111220218	Carbonic anhydrase Xa; Belongs to the alpha-carbonic anhydrase family.	-1.60307	0.00802345
LOC111220232	Baculoviral IAP repeat containing 5a	-2.33764	0.000947055
LOC111220233	- -	1.54926	0.0311526
LOC111220238	Si:dkey-220f10.4; Belongs to the TUB family.	-2.1161	0.0492771
LOC111220252	Leucine rich repeat containing 18b	-2.84715	0.0196408
LOC111220266	- -	-1.98771	0.00281403
LOC111220272	- -	2.39856	0.0431339
LOC111220281	FRA10A associated CGG repeat 1	-2.0305	0.0101117
LOC111220319	Integrin, alpha M (complement component 3 receptor 3 subunit); Belongs to the integrin alpha chain family.	1.69006	0.00743284
LOC111220353	Uncharacterized protein	-2.57457	0.00596989
LOC111220361	- -	-2.27539	0.0232704
LOC111220420	- -	-1.83072	0.0160498
LOC111220436	Transducer of ERBB2, 1b	-1.53991	0.0160971
LOC111220533	Uncharacterized protein	-2.22985	0.0084089
LOC111220561	Transmembrane protein 63Ba	-1.88602	0.0169275
LOC111220574	Uncharacterized protein	-1.58711	0.0128383
LOC111220667	Si:ch211-117n7.7	-2.00701	0.00608801
LOC111220696	VRK serine/threonine kinase 2	-1.61501	0.0187788
LOC111220702	- -	-3.00541	0.00259298
LOC111220715	Opioid growth factor receptor-like 1	1.76721	0.0325091
LOC111220767	BAF chromatin remodeling complex subunit BCL11A	1.68888	0.0270097
LOC111220790	- -	-1.88013	0.0232704
LOC111220791	- -	-2.03848	0.0142264
LOC111220812	Torsin	-2.27178	0.00942471
LOC111220818	Plectin a	1.93595	0.00745265
LOC111220823	Sodium/potassium-transporting ATPase subunit alpha	-1.73954	0.0176051
LOC111221074	Outer dense fiber of sperm tails 2a	-2.08506	0.00284879
LOC111221099	Carn_acyltransf domain-containing protein; Belongs to the carnitine/choline acetyltransferase family.	-2.32904	0.018105
LOC111221121	Complement component 7b	1.67259	0.0153753
LOC111221167	Protein tyrosine phosphatase receptor type C	1.5251	0.0190853
LOC111221184	Methyl-CpG binding domain protein 2	-2.90243	0.00274504
LOC111221220	Growth arrest-specific 8	-1.95414	0.0371301
LOC111221247	- -	-2.40278	0.0172337
LOC111221345	- -	-2.03803	0.0146219
LOC111221375	TAF9 RNA polymerase II, TATA box binding protein (TBP)-associated factor	-1.61446	0.0127958
LOC111221446	Synaptoporin	1.54063	0.0384586
LOC111221461	- -	1.64908	0.0477817
LOC111221476	Uncharacterized protein	-1.99468	0.0102576
LOC111221524	Dynein, axonemal, heavy chain 1	-2.39426	0.00767093
LOC111221543	- -	1.52798	0.00724831
LOC111221556	Synaptophysin-like 2a	-1.98894	0.00354895
LOC111221559	Transforming, acidic coiled-coil containing protein 1	1.59222	0.0173706
LOC111221618	Anion exchange protein	3.03195	0.0287397
LOC111221632	Activating transcription factor 1	-1.90605	0.00274606
LOC111221634	ATP-dependent 6-phosphofructokinase; Catalyzes the phosphorylation of D-fructose 6-phosphate to fructose 1,6-bisphosphate by ATP, the first committing step of glycolysis; Belongs to the phosphof [...]	1.85475	0.0147487
LOC111221639	Sodium channel protein; Mediates the voltage-dependent sodium ion permeability of excitable membranes. Assuming opened or closed conformations in response to the voltage difference across the me [...]	1.82725	0.0460047
LOC111221646	Microspherule protein 1	-1.67316	0.0144869
LOC111221738	Inter-alpha-trypsin inhibitor heavy chain 3	1.7595	0.0197005
LOC111221757	Tripartite motif containing 107	1.67633	0.0174894
LOC111221762	Calcium/calmodulin dependent protein kinase II inhibitor 1	1.52084	0.0482323
LOC111221822	Kinase; Belongs to the inositol phosphokinase (IPK) family.	1.56083	0.0170796
LOC111221853	Matrix metallopeptidase 19	2.51579	0.0135623
LOC111221854	DUF4203 domain-containing protein	-1.77705	0.0150738
LOC111221890	- -	-2.46595	0.00246345
LOC111221937	Basic helix-loop-helix family, member e40	1.67446	0.00376777
LOC111221967	- -	1.52646	0.034223
LOC111222077	Cyclin D3; Belongs to the cyclin family.	-2.78682	0.00328274
LOC111222085	Adenosylhomocysteinase like 1; Belongs to the adenosylhomocysteinase family.	-2.09077	0.00617125
LOC111222093	Succinate dehydrogenase [ubiquinone] iron-sulfur subunit, mitochondrial; Iron-sulfur protein (IP) subunit of succinate dehydrogenase (SDH) that is involved in complex II of the mitochondrial ele [...]	-1.77421	0.0128383
LOC111222134	- -	1.70803	0.020228
LOC111222183	Galactosylgalactosylxylosylprotein 3-beta-glucuronosyltransferase; Belongs to the glycosyltransferase 43 family.	2.82886	0.00955925
LOC111222201	Spinster homolog 3 (Drosophila)	-3.09015	0.00521627
LOC111222218	Cone-rod homeobox	1.53688	0.0150164
LOC111222310	Opioid binding protein/cell adhesion molecule-like	2.33212	0.0378773
LOC111222335	cAMP regulated phosphoprotein 19; Protein phosphatase inhibitor that specifically inhibits protein phosphatase 2A (PP2A) during mitosis. ; Belongs to the endosulfine family.	-1.9228	0.00241552
LOC111222352	Si:ch211-266i6.3	-1.86458	0.0022215
LOC111222428	Cytochrome b-c1 complex subunit Rieske, mitochondrial; Component of the ubiquinol-cytochrome c reductase complex (complex III or cytochrome b-c1 complex), which is a respiratory chain that gener [...]	-1.76234	0.0133396
LOC111222473	Si:ch211-266k8.4	-2.69606	0.00584674
LOC111222526	Lecithin-cholesterol acyltransferase	-1.73006	0.0340174
LOC111222570	BCL2 associated athanogene 6	-1.80586	0.0147487
LOC111222613	Fibronectin type-III domain-containing protein	2.11467	0.0049294
LOC111222645	Gamma-aminobutyric acid type A receptor alpha5 subunit; Belongs to the ligand-gated ion channel (TC 1.A.9) family.	-1.97244	0.029725
LOC111222653	Uncharacterized protein	-1.56614	0.0397455
LOC111222684	- -	1.81756	0.0353656
LOC111222717	Kelch-like family member 41b	-2.3962	0.0408429
LOC111222727	- -	-1.95523	0.0293524
LOC111222728	Zgc:92335	-1.82745	0.00815588
LOC111222759	Epimerase domain-containing protein	-1.87009	0.0318254
LOC111222760	- -	-2.75146	0.0249919
LOC111222824	- -	1.69496	0.015635
LOC111222858	Uncharacterized protein	1.70283	0.0480552
LOC111222945	Ubiquitin-like modifier activating enzyme 7; Belongs to the ubiquitin-activating E1 family.	1.81527	0.010488
LOC111222949	Linker histone H1M	1.73012	0.0344227
LOC111222975	- -	-1.93798	0.0180875
LOC111222979	Ribosomal protein S19	-1.80832	0.0475137
LOC111223067	ANK_REP_REGION domain-containing protein	-1.77334	0.0204423
LOC111223078	Phosphatidylinositol-4-phosphate 5-kinase, type I, alpha, a	-1.53778	0.03301
LOC111223079	Eomesodermin homolog a	1.53762	0.0437915
LOC111223095	- -	1.69272	0.0392898
LOC111223110	- -	-1.8446	0.0177472
LOC111223126	- -	1.92188	0.0247284
LOC111223139	- -	-1.65611	0.019504
LOC111223143	- -	-2.4018	0.0126551
LOC111223152	DENN domain containing 3	-1.71412	0.0117918
LOC111223161	Family with sequence similarity 49 member A, like	2.01478	0.0185159
LOC111223172	Multiple EGF like domains 11	-1.62808	0.0255207
LOC111223193	Serine/threonine kinase 3 (STE20 homolog, yeast)	-1.66583	0.0197953
LOC111223194	Polyadenylate-binding protein; Binds the poly(A) tail of mRNA. ; Belongs to the polyadenylate-binding protein type-1 family.	-2.59902	0.00930425
LOC111223207	- -	-2.30562	0.00384883
LOC111223272	Synaptic vesicle glycoprotein 2A	1.67658	0.0138124
LOC111223275	Proteasome 26S subunit, non-ATPase 4a	-1.84196	0.00501208
LOC111223361	Zinc finger protein 385D	1.5571	0.0207964
LOC111223380	Regulation of nuclear pre-mRNA domain containing 2a	-1.69381	0.00750769
LOC111223386	Spire-type actin nucleation factor 1a	-2.17701	0.00944793
LOC111223408	Extracellular matrix protein 1a	4.12564	0.00123239
LOC111223421	Si:ch211-81a5.1	-2.21268	0.0464232
LOC111223469	Uncharacterized protein	-2.89037	0.0160498
LOC111223475	Tyrosine-protein phosphatase non-receptor type	-1.81692	0.00328274
LOC111223486	- -	1.51769	0.00990618
LOC111223575	Casein kinase 2, alpha prime polypeptide a; Belongs to the protein kinase superfamily.	-2.10684	0.0181895
LOC111223576	Histone H2A; Belongs to the histone H2A family.	-1.57726	0.0132643
LOC111223581	Spermatogenesis associated 6-like	-2.98403	0.00403411
LOC111223585	Cysteine three histidine 1	1.53335	0.0215081
LOC111223592	Pellino E3 ubiquitin protein ligase family member 3	-2.23897	0.0476222
LOC111223675	Si:dkey-283b1.7	-2.15358	0.0371862
LOC111223688	Zgc:63569; Belongs to the CTL (choline transporter-like) family.	-2.11635	0.00251958
LOC111223705	DENN domain containing 4A	-2.15209	0.0329952
LOC111223707	- -	-1.82873	0.00930425
LOC111223708	Tetraspanin	2.17974	0.0417406
LOC111223713	Homeobox domain-containing protein	1.59612	0.0497581
LOC111223742	Si:ch211-106h11.3	1.60689	0.0321762
LOC111223744	- -	1.7349	0.0135389
LOC111223762	Uncharacterized protein	-1.61229	0.0133899
LOC111223774	G protein-coupled receptor class C group 5 member D	2.06117	0.0435646
LOC111223786	- -	1.53476	0.0157305
LOC111223793	RING-CH-type domain-containing protein	-2.16887	0.0232529
LOC111223800	Solute carrier family 7 member 8b	-1.88194	0.0281897
LOC111223826	Uncharacterized protein	-2.70191	0.0197005
LOC111223838	- -	1.60219	0.0085303
LOC111223840	Uncharacterized protein	-1.67354	0.0468493
LOC111223843	Matrix metallopeptidase 14b (membrane-inserted)	1.52965	0.0331263
LOC111223891	Cytochrome c, somatic b; Electron carrier protein. The oxidized form of the cytochrome c heme group can accept an electron from the heme group of the cytochrome c1 subunit of cytochrome reductas [...]	-2.94313	0.000947055
LOC111223916	Si:ch211-222l21.1	-1.51139	0.00452233
LOC111224050	- -	1.7913	0.00392783
LOC111224054	Family with sequence similarity 124B	-2.29525	0.0197005
LOC111224061	Sodium channel, voltage-gated, type IV, beta a	2.08779	0.0337875
LOC111224114	Golgi SNAP receptor complex member 1; Involved in transport from the ER to the Golgi apparatus as well as in intra-Golgi transport. It belongs to a super-family of proteins called t-SNAREs or so [...]	-2.18336	0.009497
LOC111224130	Leucine rich repeat containing 51	-2.40747	0.0244713
LOC111224198	- -	-1.68287	0.0151634
LOC111224233	Rab-GAP TBC domain-containing protein	-2.27241	0.0321557
LOC111224271	Potassium channel tetramerization domain containing 9b	-1.743	0.0104386
LOC111224382	- -	-1.53601	0.00520735
LOC111224480	Uncharacterized protein	-2.2245	0.00340058
LOC111224495	- -	-1.80383	0.0352213
LOC111224602	SUMO peptidase family member, NEDD8 specific	-2.73015	0.0103589
LOC111224684	Uncharacterized protein	-2.59584	0.00441991
LOC111224691	- -	1.52359	0.0355926
LOC111224692	Mitogen-activated protein kinase	1.87376	0.0207964
LOC111224820	Protein Wnt; Ligand for members of the frizzled family of seven transmembrane receptors; Belongs to the Wnt family.	1.50283	0.00671913
LOC111224836	Si:ch211-162e15.3	-1.65868	0.0073728
LOC111224855	GABA type A receptor associated protein like 2	-1.84183	0.0115521
LOC111224907	- -	2.00073	0.0351357
LOC111224918	Uncharacterized protein	-1.52641	0.048665
LOC111224970	GRAM domain containing 2A	-1.85947	0.0447128
LOC111224995	- -	-2.89584	0.0180875
LOC111225034	TP53 induced glycolysis regulatory phosphatase b	-1.7987	0.0445075
LOC111225038	FYVE, RhoGEF and PH domain containing 6	-1.65882	0.0488597
LOC111225082	Ankyrin repeat and BTB (POZ) domain containing 2a	-1.64285	0.0353791
LOC111225198	Bicaudal D homolog 1a	1.66257	0.0273868
LOC111225202	RIB43A domain with coiled-coils 2	-2.36932	0.0199372
LOC111225228	Bromo domain-containing protein	-2.50033	0.00231959
LOC111225246	Polypeptide N-acetylgalactosaminyltransferase	-1.81938	0.0260573
LOC111225344	Runt-related transcription factor	1.94259	0.0469048
LOC111225469	Major facilitator superfamily domain containing 2aa	-1.91542	0.0295345
LOC111225471	- -	-1.95499	0.0409477
LOC111225485	Molybdopterin molybdenumtransferase; Catalyzes two steps in the biosynthesis of the molybdenum cofactor. In the first step, molybdopterin is adenylated. Subsequently, molybdate is inserted into [...]	-1.67862	0.026572
LOC111225503	Gamma-glutamylcyclotransferase; Catalyzes the cleavage of glutathione into 5-oxo-L-proline and a Cys-Gly dipeptide. Acts specifically on glutathione, but not on other gamma-glutamyl peptides; Be [...]	1.63359	0.0397455
LOC111225619	Histone deacetylase 1; Responsible for the deacetylation of lysine residues on the N-terminal part of the core histones (H2A, H2B, H3 and H4). Histone deacetylation gives a tag for epigenetic re [...]	-1.54135	0.0128706
LOC111225623	Ankyrin repeat domain 66	-2.59922	0.0172052
LOC111225650	LARGE xylosyl- and glucuronyltransferase 2	-2.10009	0.0482948
LOC111225717	- -	-2.51612	0.0123578
LOC111225733	- -	1.97927	0.0489711
LOC111225775	BAR domain-containing protein	-2.39533	0.00930425
LOC111225776	- -	1.74139	0.0248262
LOC111225792	- -	1.846	0.0105462
LOC111225892	Eukaryotic translation initiation factor 4eb; Belongs to the eukaryotic initiation factor 4E family.	-2.15456	0.00322812
LOC111225936	Zgc:163014	1.5166	0.0228971
LOC111226023	F-box domain-containing protein	-1.98086	0.0213251
LOC111226033	Protein tyrosine phosphatase 4A2a	-2.238	0.0100736
LOC111226081	Forkhead box I2	1.78022	0.0423565
LOC111226145	Rho GTPase activating protein 11A	-1.70235	0.0365966
LOC111226147	Uncharacterized protein	2.0344	0.0192579
LOC111226152	C-type lectin domain-containing protein	1.93509	0.0424376
LOC111226203	Ras-related GTP binding D	1.9379	0.0481179
LOC111226221	Refilin A	1.61673	0.027619
LOC111226283	Aldehyde dehydrogenase; Belongs to the aldehyde dehydrogenase family.	-1.92395	0.022672
LOC111226348	Uncharacterized protein	-1.88308	0.0324503
LOC111226456	V-type proton ATPase subunit a; Essential component of the vacuolar proton pump (V-ATPase), a multimeric enzyme that catalyzes the translocation of protons across the membranes. Required for ass [...]	-1.9037	0.0280447
LOC111226484	Spondin 2a, extracellular matrix protein	2.86775	0.0232024
LOC111226493	Uncharacterized protein	-1.9594	0.0234601
LOC111226499	FH2 domain-containing protein	2.09065	0.0163341
LOC111226549	Phospholipase D family, member 7	-1.95774	0.0457944
LOC111226550	G protein-coupled receptor 137	-2.66735	0.0022215
LOC111226573	Cytoplasmic polyadenylation element binding protein 4a	-2.14015	0.0219628
LOC111226604	Serine/threonine-protein phosphatase 2A 55 kDa regulatory subunit B; Belongs to the phosphatase 2A regulatory subunit B family.	1.72837	0.0208398
LOC111226609	Uncharacterized protein	-2.49079	0.00403411
LOC111226689	Uncharacterized protein	1.78471	0.0345283
LOC111226697	- -	-2.08472	0.0286592
LOC111226765	NIMA-related kinase 12	-2.14167	0.0225054
LOC111226906	HMG box domain-containing protein	-3.45509	0.0114951
LOC111226954	Fragile X mental retardation, autosomal homolog 2	-1.84434	0.027569
LOC111226971	Fibronectin type-III domain-containing protein	1.68112	0.0459172
LOC111227010	SRY-box transcription factor 8	1.5482	0.0226633
LOC111227030	Apoptosis-associated tyrosine kinase a	1.88328	0.0175098
LOC111227040	Chromobox homolog 4 (Pc class homolog, Drosophila)	1.7975	0.0362609
LOC111227056	FAM20C golgi associated secretory pathway kinase a	1.5367	0.0256492
LOC111227063	Uncharacterized protein	-2.04328	0.0362033
LOC111227070	- -	-1.87523	0.0395354
LOC111227072	ArfGAP with dual PH domains 1	1.53739	0.0376669
LOC111227081	Uncharacterized protein	-3.33348	0.0107871
LOC111227107	ArfGAP with dual PH domains 2	1.6832	0.00392783
LOC111227127	Na(+)/H(+) exchange regulatory cofactor NHE-RF; Scaffold protein that connects plasma membrane proteins with members of the ezrin/moesin/radixin family and thereby helps to link them to the acti [...]	1.55757	0.0425328
LOC111227138	G_PROTEIN_RECEP_F3_4 domain-containing protein	1.60066	0.034672
LOC111227146	Sidekick cell adhesion molecule 2a	1.798	0.00274504
LOC111227204	Regulatory factor X, 1a (influences HLA class II expression)	-2.56071	0.00392397
LOC111227212	Glutamic-oxaloacetic transaminase 1 like 1	-2.89126	0.00788836
LOC111227340	Nipsnap homolog 1 (C. elegans)	-1.77726	0.0061807
LOC111227353	Uncharacterized protein	-2.46861	0.00559716
LOC111227415	Thyroglobulin type-1 domain-containing protein	1.94894	0.0188525
LOC111227432	Cannabinoid receptor interacting protein 1b	-2.28776	0.00446788
LOC111227453	SIX homeobox 3a	-4.02939	0.00792554
LOC111227467	Pellino E3 ubiquitin protein ligase 1b	-2.42274	0.0340071
LOC111227479	Wu:fi04e12	1.52743	0.0491318
LOC111227496	- -	-2.17483	0.0397741
LOC111227503	Kinesin-associated protein 3a	-2.32044	0.00390596
LOC111227515	Insulin-like growth factor binding protein 3	1.80777	0.0176264
LOC111227530	Voltage-dependent N-type calcium channel subunit alpha; Voltage-sensitive calcium channels (VSCC) mediate the entry of calcium ions into excitable cells and are also involved in a variety of cal [...]	-2.04131	0.0335084
LOC111227541	PPM-type phosphatase domain-containing protein	-1.70406	0.0158427
LOC111227542	1-phosphatidylinositol 4,5-bisphosphate phosphodiesterase gamma; Mediates the production of the second messenger molecules diacylglycerol (DAG) and inositol 1,4,5-trisphosphate (IP3). Plays an i [...]	1.54018	0.0221801
LOC111227617	TAFA chemokine like family member 5, like	-2.8876	0.0191262
LOC111227767	Terminal nucleotidyltransferase 5ba	2.26823	0.0144869
LOC111227810	Transcription and mRNA export factor ENY2; Involved in mRNA export coupled transcription activation by association with both the TREX-2 and the SAGA complexes. The transcription regulatory histo [...]	-1.51446	0.00999236
LOC111227860	RHD domain-containing protein	1.75943	0.0161759
LOC111227896	Syndecan; Cell surface proteoglycan; Belongs to the syndecan proteoglycan family.	-2.90929	0.00274504
LOC111227905	Sulfotransferase; Belongs to the sulfotransferase 1 family.	1.61098	0.0359821
LOC111227999	- -	-2.01589	0.00116775
LOC111228008	Cilia and flagella associated protein 157	-2.85985	0.00526839
LOC111228045	LIM domain kinase 1a	1.59473	0.012668
LOC111228058	Tetratricopeptide repeat domain 12	-1.87694	0.0270552
LOC111228096	GLI family zinc finger 2a	1.59162	0.020337
LOC111228110	- -	-2.75639	0.0081085
LOC111228162	Stathmin; Belongs to the stathmin family.	-1.83042	0.00877501
LOC111228169	Endothelin 2	2.04391	0.00709645
LOC111228173	Terminal nucleotidyltransferase 5Bb	2.01606	0.0282879
LOC111228177	Trophoblast glycoprotein a	1.83127	0.0444167
LOC111228228	- -	-2.84059	0.001808
LOC111228362	Peptidylprolyl isomerase	-1.78076	0.0204875
LOC111228363	Peroxisomal biogenesis factor 11 alpha	-1.50533	0.034296
LOC111228365	RAB, member of RAS oncogene family-like 2	-2.66024	0.00755039
LOC111228396	WNK lysine deficient protein kinase 1a	-1.51889	0.0203532
LOC111228408	Tetratricopeptide repeat domain 23	-2.43046	0.020349
LOC111228416	Immunoglobulin superfamily containing leucine-rich repeat 2	1.81441	0.00298591
LOC111228421	Kruppel-like factor 13	1.79485	0.0485983
LOC111228438	Isocitrate dehydrogenase [NAD] subunit, mitochondrial	-2.35407	0.00592927
LOC111228454	Ras association domain family member 8a	1.53406	0.0492771
LOC111228469	Family with sequence similarity 174 member B	1.5968	0.0280799
LOC111228510	Si:dkey-90l8.3	-1.90401	0.0154447
LOC111228561	- -	1.54933	0.0261692
LOC111228566	Nucleosome assembly protein 1-like 4a; Belongs to the nucleosome assembly protein (NAP) family.	-1.59678	0.00259298
LOC111228615	Protein inhibitor of activated STAT, 1b	-1.92508	0.0117838
LOC111228697	- -	-2.5856	0.00704748
LOC111228748	- -	-2.34873	0.00446788
LOC111228774	- -	1.80256	0.0371301
LOC111228778	Solute carrier family 35 member D1b	-2.86942	0.0256245
LOC111228817	Tubulin beta chain; Tubulin is the major constituent of microtubules. It binds two moles of GTP, one at an exchangeable site on the beta chain and one at a non-exchangeable site on the alpha cha [...]	-1.69605	0.0132877
LOC111228830	Septin 2; Belongs to the TRAFAC class TrmE-Era-EngA-EngB-Septin-like GTPase superfamily. Septin GTPase family.	-1.60463	0.00408721
LOC111228835	F-box protein 36b	-3.24938	0.00115281
LOC111228842	Family with sequence similarity 102 member Ba	-3.02821	0.0023106
LOC111228860	Regulator of G protein signaling 13	2.02614	0.0273139
LOC111228868	Uridine-cytidine kinase; Belongs to the uridine kinase family.	-2.21664	0.00548734
LOC111228884	Fizzy/cell division cycle 20 related 1b	-2.08278	0.0475137
LOC111228973	Ceramide synthase 4b	2.35445	0.0241508
LOC111228990	Zgc:85843	1.52831	0.024142
LOC111229028	- -	-2.29607	0.0431373
LOC111229031	Unc-13 homolog A	-1.93743	0.0283106
LOC111229061	ST3 beta-galactoside alpha-2,3-sialyltransferase 3b; Belongs to the glycosyltransferase 29 family.	-2.73659	0.0104317
LOC111229071	Fem-1 homolog A	-1.6771	0.04972
LOC111229093	Mitochondrial E3 ubiquitin protein ligase 1a	-2.64544	0.00413091
LOC111229126	WW domain-containing protein	-1.85081	0.00905568
LOC111229134	- -	-2.52127	0.0166308
LOC111229147	Solute carrier family 22 member 13a	-2.62684	0.0226633
LOC111229179	Dynein, cytoplasmic 1, intermediate chain 2b	-2.53633	0.00231959
LOC111229182	RING-CH-type domain-containing protein	-2.21004	0.0144097
LOC111229183	Abhydrolase domain containing 8a	1.84164	0.00403411
LOC111229228	Si:dkey-76b14.2	1.79077	0.0285701
LOC111229283	Phosphate cytidylyltransferase 2, ethanolamine	-2.70964	0.00224223
LOC111229288	Reticulon 4 receptor-like 2 a	1.81114	0.029184
LOC111229291	- -	-2.34331	0.0315688
LOC111229297	Solute carrier family 27 member 1b	2.1412	0.0145824
LOC111229300	Small ArfGAP 1	-1.69333	0.00620202
LOC111229322	Adhesion G protein-coupled receptor E5b, duplicate 2; Belongs to the G-protein coupled receptor 2 family.	1.64582	0.0287252
LOC111229330	Tetraspanin	-1.76923	0.0274442
LOC111229339	General transcription factor IIH subunit	-1.55168	0.0238318
LOC111229341	Homeobox domain-containing protein	1.75905	0.0221814
LOC111229345	MAF bZIP transcription factor G	-2.2225	0.0244034
LOC111229397	C-type lectin domain-containing protein	-2.96782	0.0128161
LOC111229400	Meteorin like, glial cell differentiation regulator b	1.80229	0.0058338
LOC111229407	Uncharacterized protein	1.55088	0.0319088
LOC111229425	Ral guanine nucleotide dissociation stimulator-like 3a	-2.17967	0.0101508
LOC111229429	Uncharacterized protein	-2.29859	0.0353791
LOC111229442	- -	-2.93575	0.00281403
LOC111229443	- -	-2.57185	0.00403998
LOC111229447	Coiled-coil domain containing 88Aa	-2.45816	0.0119606
LOC111229496	- -	-2.79138	0.0229268
LOC111229525	- -	-2.62262	0.0087823
LOC111229538	Myosin VAb; Belongs to the TRAFAC class myosin-kinesin ATPase superfamily. Myosin family.	-1.63931	0.0379094
LOC111229567	L-lactate dehydrogenase; Belongs to the LDH/MDH superfamily.	-1.81233	0.00653689
LOC111229572	Ferritin; Stores iron in a soluble, non-toxic, readily available form. Important for iron homeostasis. Iron is taken up in the ferrous form and deposited as ferric hydroxides after oxidation.	-1.95549	0.00973077
LOC111229585	Protein phosphatase 1, regulatory subunit 32	-2.36672	0.0498383
LOC111229586	Solute carrier family 25 member 22a; Belongs to the mitochondrial carrier (TC 2.A.29) family.	-2.39979	0.00376777
LOC111229590	Transporter; Belongs to the sodium:neurotransmitter symporter (SNF) (TC 2.A.22) family.	2.31128	0.0397369
LOC111229597	Contactin 1	1.81669	0.00905945
LOC111229619	RAB3A interacting protein (rabin3)-like 1	-1.54692	0.0353791
LOC111229624	BHLH domain-containing protein	1.6357	0.0358153
LOC111229639	- -	-2.38982	0.00261282
LOC111229641	Transmembrane protein 168b	-2.16457	0.00514481
LOC111229664	Ankyrin repeat and SOCS box containing 13b	-2.87353	0.00281403
LOC111229669	Protein phosphatase 1, regulatory subunit 15B	-1.70702	0.0204875
LOC111229696	FYVE, RhoGEF and PH domain containing 6	1.70328	0.0290668
LOC111229700	SEFIR domain-containing protein	-3.19444	0.00251958
LOC111229701	Milk fat globule-EGF factor 8 protein b	-1.72571	0.0280438
LOC111229702	Thymine DNA glycosylase, tandem duplicate 2	-1.84066	0.00674325
LOC111229726	Protein Wnt; Ligand for members of the frizzled family of seven transmembrane receptors; Belongs to the Wnt family.	1.90564	0.0423565
LOC111229765	- -	-1.96492	0.025116
LOC111229783	WD repeat domain 78	-2.80571	0.00342328
LOC111229837	Protein phosphatase 1 regulatory subunit	-2.07532	0.00745265
LOC111229849	Si:dkey-42p14.3	-2.52625	0.0144132
LOC111229850	Uncharacterized protein	-1.99326	0.001808
LOC111229863	Phosphoinositide phospholipase C	-2.40516	0.0250059
LOC111229871	Transmembrane protein 138	-1.9538	0.00110686
LOC111229876	Dual oxidase 2	-3.05015	0.00477369
LOC111229917	Dynamin 1-like; Belongs to the TRAFAC class dynamin-like GTPase superfamily. Dynamin/Fzo/YdjA family.	-2.29419	0.00815588
LOC111230038	Ubiquitin like 4A	-1.92341	0.0186412
LOC111230137	PLAC domain-containing protein	1.80922	0.0334718
LOC111230145	Pyruvate kinase; Belongs to the pyruvate kinase family.	1.99223	0.0486552
LOC111230151	Cugbp, Elav-like family member 3b	-3.29916	0.00110213
LOC111230190	Eps8 like 1a	2.50067	0.0428056
LOC111230200	Tubulin alpha chain; Tubulin is the major constituent of microtubules. It binds two moles of GTP, one at an exchangeable site on the beta chain and one at a non-exchangeable site on the alpha ch [...]	-2.25963	0.0036931
LOC111230206	Uncharacterized protein	-2.28837	0.0244738
LOC111230231	Solute carrier family 2 member 6; Belongs to the major facilitator superfamily. Sugar transporter (TC 2.A.1.1) family.	2.32133	0.0400315
LOC111230277	- -	1.56427	0.0479871
LOC111230308	Calcium channel, voltage-dependent, T type, alpha 1H subunit a	1.69196	0.024928
LOC111230311	RAN GTPase activating protein 1a	-2.08009	0.000947055
LOC111230317	Aminopeptidase	2.03591	0.016928
LOC111230325	Carbohydrate sulfotransferase	1.71653	0.0359399
LOC111230449	Docking protein 1a	-2.48335	0.0479871
LOC111230481	P2X purinoceptor; Receptor for ATP that acts as a ligand-gated ion channel.	2.1944	0.0121794
LOC111230486	Uncharacterized protein	-1.62424	0.0242368
LOC111230513	Lipase, hormone-sensitive a	-1.872	0.0277813
LOC111230530	Septin 7a; Belongs to the TRAFAC class TrmE-Era-EngA-EngB-Septin-like GTPase superfamily. Septin GTPase family.	-1.58395	0.00815588
LOC111230531	MYC binding protein	-1.90804	0.0103619
LOC111230553	RRM domain-containing protein	-1.82162	0.0115135
LOC111230635	- -	3.36717	0.0472117
LOC111230647	- -	1.86174	0.0220105
LOC111230657	Uncharacterized protein	-2.91925	0.0108036
LOC111230732	Hyaluronidase	-2.09599	0.0364204
LOC111230748	Interferon-related developmental regulator 2	-1.97186	0.00674659
LOC111230766	- -	-2.00282	0.0425752
LOC111230795	Leucine zipper, putative tumor suppressor family member 3b	1.86693	0.034291
LOC111230811	Uncharacterized protein	-1.88568	0.0138937
LOC111230888	Ubiquitin associated protein 2b	-2.36818	0.00486598
LOC111230938	Lysine methyltransferase 5Ab	-1.77509	0.00193426
LOC111230966	Thioesterase superfamily member 6	-1.88139	0.00970071
LOC111230970	Synovial sarcoma, X breakpoint 2 interacting protein a	-2.02511	0.0150296
LOC111230994	- -	-2.60559	0.012085
LOC111231027	Adenylate cyclase type 1; Catalyzes the formation of the signaling molecule cAMP in response to G-protein signaling.	1.96042	0.0300284
LOC111231041	Vav 3 guanine nucleotide exchange factor b	1.64471	0.00930425
LOC111231071	NAD kinase b	-2.1467	0.00587066
LOC111231075	- -	1.65118	0.0221814
LOC111231108	Pept_C1 domain-containing protein; Belongs to the peptidase C1 family.	-2.17724	0.0104095
LOC111231126	Matrix metallopeptidase 16b (membrane-inserted)	2.22344	0.0215081
LOC111231129	Si:ch211-284o19.8; Belongs to the BI1 family.	2.61613	0.0431142
LOC111231154	Uncharacterized protein	-2.13208	0.00946207
LOC111231162	Male germ cell associated kinase	-2.52343	0.0147487
LOC111231168	Mannose receptor C-type 1	2.81383	0.0224888
LOC111231174	- -	2.25583	0.0281897
LOC111231199	HTH La-type RNA-binding domain-containing protein	-3.05715	0.00942471
LOC111231209	Si:ch211-106h4.9	1.8939	0.027952
LOC111231300	- -	-3.18621	0.00468355
LOC111231388	Phosphodiesterase	1.75133	0.0265359
LOC111231449	Cyclic nucleotide gated channel subunit alpha 1a	2.43017	0.0391861
LOC111231515	Uncharacterized protein	-2.51787	0.0297161
LOC111231516	Zgc:101679	-1.83976	0.0240066
LOC111231521	KIT proto-oncogene, receptor tyrosine kinase b; Belongs to the protein kinase superfamily. Tyr protein kinase family. CSF-1/PDGF receptor subfamily.	1.64786	0.0207315
LOC111231531	Dynactin subunit 6	-1.77331	0.00757963
LOC111231645	Uncharacterized protein	-1.61285	0.0471252
LOC111231653	Cholesterol 25-hydroxylase like 3; Belongs to the sterol desaturase family.	1.50051	0.0242027
LOC111231747	Uncharacterized protein	-1.83653	0.00905568
LOC111231753	BTB domain-containing protein	-1.68965	0.041
LOC111231782	Uncharacterized protein	1.90433	0.0243296
LOC111231839	Uncharacterized protein	1.70872	0.0379393
LOC111231895	MCF.2 cell line derived transforming sequence-like 2	1.96462	0.0167556
LOC111231973	Si:dkey-183n20.15	-2.5615	0.0482948
LOC111231980	Amino acid transporter	-2.41959	0.0294143
LOC111232022	Transmembrane 6 superfamily member 2	2.04241	0.0491629
LOC111232044	GATA zinc finger domain containing 2Ab	-1.75109	0.0464232
LOC111232059	Secretory carrier-associated membrane protein	-1.7637	0.0154232
LOC111232097	Uncharacterized protein	-2.87954	0.00154068
LOC111232098	Uncharacterized protein	-1.96142	0.0166361
LOC111232106	Uncharacterized protein; Belongs to the cytochrome P450 family.	-1.59121	0.0418111
LOC111232115	- -	2.18044	0.039406
LOC111232153	Solute carrier family 44 member 5b; Belongs to the CTL (choline transporter-like) family.	-3.05	0.00220874
LOC111232154	Inositol polyphosphate-4-phosphatase type I Ab	-1.6846	0.0167556
LOC111232180	MALT paracaspase 2	-1.78721	0.0205087
LOC111232194	Cyclin-dependent kinases regulatory subunit; Binds to the catalytic subunit of the cyclin dependent kinases and is essential for their biological function.	-2.43226	0.00259298
LOC111232226	- -	1.51385	0.0110754
LOC111232294	- -	1.75526	0.0413061
LOC111232364	Coagulation factor VIII, procoagulant component; Belongs to the multicopper oxidase family.	1.67327	0.00856489
LOC111232427	Uncharacterized protein; Belongs to the sodium:solute symporter (SSF) (TC 2.A.21) family.	-1.63771	0.0285511
LOC111232430	Eukaryotic translation initiation factor 4ea; Belongs to the eukaryotic initiation factor 4E family.	-1.68535	0.0260813
LOC111232436	Uncharacterized protein	1.87114	0.0381618
LOC111232449	Cholinergic receptor, nicotinic, beta 5b	1.99231	0.0216739
LOC111232466	Centrin 4	-2.41852	0.00424565
LOC111232555	Si:ch211-107m4.1	-1.91581	0.0149866
LOC111232557	- -	-2.61979	0.0263394
LOC111232562	Aurora kinase B; Belongs to the protein kinase superfamily.	-1.54249	0.00815588
LOC111232586	Zgc:101583	-1.96696	0.0232539
LOC111232589	GDNF family receptor alpha 4b	-4.63319	0.00807419
LOC111232649	Si:rp71-46j2.7	1.70073	0.00665278
LOC111232677	GTP-binding nuclear protein Ran; GTP-binding protein involved in nucleocytoplasmic transport. Required for the import of protein into the nucleus and also for RNA export. Involved in chromatin c [...]	-1.89735	0.00554993
LOC111232682	Uncharacterized protein	-2.17114	0.00517292
LOC111232703	Sodium/hydrogen exchanger; Belongs to the monovalent cation:proton antiporter 1 (CPA1) transporter (TC 2.A.36) family.	-2.7232	0.0136167
LOC111232729	Aryl hydrocarbon receptor 1b	-1.77713	0.0225474
LOC111232730	Uncharacterized protein	-1.67305	0.0084581
LOC111232731	Uncharacterized protein	-2.78261	0.00446788
LOC111232796	- -	2.44126	0.0356536
LOC111232812	- -	-1.53824	0.0171543
LOC111232833	Myeloid ecotropic viral integration site 3	1.64821	0.00746639
LOC111232873	Homeobox domain-containing protein	-2.1318	0.0439326
LOC111232911	- -	1.79548	0.0232539
LOC111232929	Pellino E3 ubiquitin protein ligase 1	-2.06429	0.0179614
LOC111233047	Procollagen C-endopeptidase enhancer b	2.62309	0.026095
LOC111233064	Si:ch73-335l21.2	-3.76353	0.00267947
LOC111233070	Cortexin 1	1.74289	0.046489
LOC111233073	Si:ch211-222n4.2	-2.9429	0.0023106
LOC111233092	Si:dkeyp-23e4.3	-2.33248	0.00764427
LOC111233140	Dickkopf_N domain-containing protein	-2.28795	0.0469048
LOC111233141	HMG box domain-containing protein	-2.44171	0.0107157
LOC111233160	Hippocalcin like 4	1.66327	0.0472117
LOC111233173	Transmembrane protein 237b	-2.58189	0.00526024
LOC111233186	Homeobox domain-containing protein	2.24199	0.0210982
LOC111233205	Uncharacterized protein	-1.91761	0.024142
LOC111233217	Zgc:194578	-2.04509	0.0232539
LOC111233242	Si:ch73-160i9.1	1.75423	0.0175098
LOC111233244	- -	-2.42656	0.0113516
LOC111233256	- -	-1.91267	0.00965282
LOC111233278	- -	-3.07916	0.0300331
LOC111233306	Doublecortin-like kinase 2b	-2.60727	0.00934842
LOC111233337	Family with sequence similarity 160 member A1b	-2.61307	0.00944408
LOC111233349	Serine/threonine protein kinase 26	-1.76438	0.0199151
LOC111233434	P2X purinoceptor; Receptor for ATP that acts as a ligand-gated ion channel.	2.76912	0.0195217
LOC111233438	Galactosylgalactosylxylosylprotein 3-beta-glucuronosyltransferase; Belongs to the glycosyltransferase 43 family.	-2.26914	0.00390596
LOC111233446	Diacylglycerol kinase	1.64701	0.0242715
LOC111233457	Phosphorylase b kinase regulatory subunit; Phosphorylase b kinase catalyzes the phosphorylation of serine in certain substrates, including troponin I. ; Belongs to the phosphorylase b kinase reg [...]	-1.57447	0.029147
LOC111233537	Tyrosine-protein kinase	-1.86235	0.0302398
LOC111233554	Uncharacterized protein	-2.31705	0.0283557
LOC111233676	- -	-3.11844	0.0126513
LOC111233677	NIMA-related kinase 11	-2.56416	0.0334702
LOC111233690	Metaxin	-1.88909	0.0250081
LOC111233697	Anion exchange protein	-1.51737	0.0406854
LOC111233737	RPGRIP1 like	-2.1111	0.00710995
LOC111233749	- -	-2.19767	0.00403103
LOC111233831	WD_REPEATS_REGION domain-containing protein	-3.26247	0.0119606
LOC111233888	Extended synaptotagmin-like protein 2a	-1.56631	0.0349939
LOC111233924	RAB36, member RAS oncogene family	-1.5321	0.0353238
LOC111233935	Rho GTPase activating protein 12a	-1.92747	0.0156089
LOC111233939	- -	-2.66353	0.00487069
LOC111234017	Uncharacterized protein	1.88546	0.023457
LOC111234038	- -	2.01386	0.0242715
LOC111234044	Zmp:0000001114	2.25971	0.0262914
LOC111234051	Potassium channel, subfamily K, member 5b; Belongs to the two pore domain potassium channel (TC 1.A.1.8) family.	1.71814	0.0420559
LOC111234063	Hyaluronan synthase 1	-2.88912	0.00341227
LOC111234069	Uncharacterized protein; Belongs to the PI3/PI4-kinase family.	-1.6669	0.0364489
LOC111234155	SV2 related protein b	-2.45571	0.0440508
LOC111234169	5'-nucleotidase, cytosolic II, like 1	1.62002	0.0437238
LOC111234170	- -	1.74921	0.0287914
LOC111234173	Phosphodiesterase	1.5427	0.0397369
LOC111234178	Oxysterol-binding protein; Belongs to the OSBP family.	-1.95587	0.0322179
LOC111234197	Uncharacterized protein	1.54598	0.0176059
LOC111234263	- -	1.76467	0.00930751
LOC111234268	Si:dkey-175g6.2	2.13634	0.00997234
LOC111234275	Fibroblast growth factor receptor	1.80528	0.0339322
LOC111234281	- -	-1.53048	0.0133899
LOC111234299	Interferon regulatory factor	1.70358	0.0222891
LOC111234324	Amino_oxidase domain-containing protein	-2.84451	0.00115281
LOC111234325	Neuroligin 3b	-2.28752	0.0131182
LOC111234365	Uncharacterized protein	-1.56115	0.0446305
LOC111234465	- -	1.56762	0.0229366
LOC111234493	AP-3 complex subunit mu-1; Part of the AP-3 complex, an adaptor-related complex which is not clathrin-associated. The complex is associated with the Golgi region as well as more peripheral struc [...]	-1.94921	0.0104386
LOC111234504	Serine/threonine kinase 32A; Belongs to the protein kinase superfamily.	2.09056	0.0306594
LOC111234523	Nuclear receptor binding SET domain protein 1b	1.69072	0.0289784
LOC111234533	Potassium voltage-gated channel subfamily A regulatory beta subunit 3	2.20535	0.0330634
LOC111234547	- -	1.99347	0.00403411
LOC111234559	- -	-2.23094	0.0128535
LOC111234756	WD repeat domain 47b	-2.341	0.0098353
LOC111234789	Rho-GAP domain-containing protein	-1.78893	0.0278697
LOC111234862	Solute carrier family 17 member 9a	-2.86222	0.0279731
LOC111234864	Cdk5 and Abl enzyme substrate 2a; Belongs to the cyclin family.	-1.83228	0.0139564
LOC111234892	Lysine (K)-specific demethylase 5Bb	-1.64183	0.0226731
LOC111235000	Tyrosine-protein kinase	1.66432	0.0161388
LOC111235020	Opiate receptor-like 1; Belongs to the G-protein coupled receptor 1 family.	-2.85744	0.00930425
LOC111235030	Isocitrate dehydrogenase [NAD] subunit, mitochondrial	-3.04621	0.0023106
LOC111235075	Nucleolar protein 4-like b	-2.34249	0.00403411
LOC111235091	- -	-2.63973	0.00905568
LOC111235105	Zgc:56699	-1.96759	0.0242715
LOC111235106	YTH N(6)-methyladenosine RNA binding protein 1	-1.72027	0.0144132
LOC111235172	- -	-2.48613	0.00403411
LOC111235182	Sidoreflexin	-1.55865	0.0110726
LOC111235184	Ubiquitin-conjugating enzyme E2D 1a; Belongs to the ubiquitin-conjugating enzyme family.	-1.56992	0.0472807
LOC111235193	Rhotekin 2a	-2.06416	0.009497
LOC111235253	DnaJ heat shock protein family (Hsp40) member B12a	-1.94292	0.0157305
LOC111235258	Zinc finger RANBP2-type containing 1	-2.41799	0.0168598
LOC111235280	Rho-GAP domain-containing protein	-2.38985	0.00350944
LOC111235292	Si:dkey-27m7.4; Belongs to the intermediate filament family.	2.17732	0.0196495
LOC111235305	Leucine-rich repeat, immunoglobulin-like and transmembrane domains 1a	-2.82055	0.00930751
LOC111235345	- -	-3.84857	0.00945003
LOC111235349	Uncharacterized protein	1.5565	0.0144097
LOC111235358	3'-phosphoadenosine 5'-phosphosulfate synthase 2a	-2.34905	0.00802951
LOC111235381	Inhibitory synaptic factor 2A	-2.16275	0.0200983
LOC111235389	Non-specific serine/threonine protein kinase; Belongs to the protein kinase superfamily.	-2.06739	0.0200983
LOC111235394	Family with sequence similarity 149 member B1	-1.80523	0.0413081
LOC111235438	Uncharacterized protein	1.59794	0.0335479
LOC111235522	Coagulation factor X	1.89133	0.0273569
LOC111235546	GLI family zinc finger 2b	1.77651	0.0127958
LOC111235579	MID1 interacting protein 1	-2.40206	0.00572782
LOC111235606	Si:dkey-185m8.2	1.83893	0.0167319
LOC111235662	Uncharacterized protein	1.94438	0.0468369
LOC111235670	Matrix metallopeptidase 14a (membrane-inserted)	1.79281	0.0431135
LOC111235675	- -	-3.27842	0.011918
LOC111235712	Sodium/hydrogen exchanger; Belongs to the monovalent cation:proton antiporter 1 (CPA1) transporter (TC 2.A.36) family.	-1.52692	0.0454976
LOC111235725	- -	1.96164	0.0365362
LOC111235735	Apolipoprotein Eb	2.97519	0.00311664
LOC111235749	Si:ch211-79k12.1	1.57499	0.0259602
LOC111235758	Si:dkeyp-97a10.3	1.64343	0.0242715
LOC111235819	Apolipoprotein C-II	4.96854	0.00403411
LOC111235830	- -	-1.58387	0.00231959
LOC111235917	Ig-like domain-containing protein; Belongs to the MHC class I family.	1.95898	0.01761
LOC111235946	Calcium-transporting ATPase; This magnesium-dependent enzyme catalyzes the hydrolysis of ATP coupled with the transport of calcium.	-1.7328	0.00633835
LOC111235962	Synovial sarcoma, X breakpoint 2 interacting protein b	-1.79217	0.0290987
LOC111235975	Leucine rich repeat neuronal 3a	2.83407	0.0347305
LOC111235987	Hyaluronidase	-2.37807	0.0381609
LOC111236006	Metalloendopeptidase	-3.18163	0.00247764
LOC111236022	Family with sequence similarity 169 member B	-2.21835	0.0159975
LOC111236030	Bromodomain containing 1b	-1.92952	0.00937511
LOC111236060	- -	-2.02191	0.00937511
LOC111236098	EH-domain containing 4; Belongs to the TRAFAC class dynamin-like GTPase superfamily. Dynamin/Fzo/YdjA family.	1.56867	0.0181741
LOC111236147	Uncharacterized protein	1.95285	0.0127958
LOC111236149	- -	-2.05322	0.0108036
LOC111236272	Si:dkeyp-72e1.9	2.138	0.0365648
LOC111236296	Palmitoyltransferase; Belongs to the DHHC palmitoyltransferase family.	1.80437	0.0452621
LOC111236305	Uncharacterized protein	2.08066	0.00164437
LOC111236314	Myosin, heavy chain 10, non-muscle; Belongs to the TRAFAC class myosin-kinesin ATPase superfamily. Myosin family.	-1.51836	0.0337875
LOC111236322	Uncharacterized protein; Belongs to the TRAFAC class myosin-kinesin ATPase superfamily. Myosin family.	1.65179	0.018477
LOC111236411	Hippocalcin-like 1	-1.72272	0.0460216
LOC111236438	Dynein light chain	-2.30805	0.00403411
LOC111236484	ZZ-type domain-containing protein	-1.69714	0.0429638
LOC111236504	Keratin, type 1, gene c5; Belongs to the intermediate filament family.	-2.50055	0.0058485
LOC111236506	Si:dkey-178e17.3	3.15009	0.00279156
LOC111236521	Uncharacterized protein	-2.72219	0.00536754
LOC111236522	Si:dkeyp-117b11.1	2.85852	0.0448417
LOC111236529	UDP-glucuronosyltransferase; Belongs to the UDP-glycosyltransferase family.	2.81658	0.00901895
LOC111236546	- -	1.64305	0.00403411
LOC111236620	SOGA family member 3b	1.69239	0.0357271
LOC111236659	- -	-2.11688	0.034804
LOC111236663	Ring finger protein 175	-1.7641	0.00815588
LOC111236686	Uncharacterized protein; Belongs to the DEAD box helicase family.	-1.83303	0.0221249
LOC111236700	IF rod domain-containing protein; Belongs to the intermediate filament family.	1.63144	0.022672
LOC111236712	Ig-like domain-containing protein	2.2332	0.0172337
LOC111236819	Solute carrier family 45 member 4b	-1.52946	0.0128041
LOC111236848	Anion exchange protein	-1.65542	0.0229268
LOC111236867	Actin related protein 3B; Belongs to the actin family.	1.83669	0.0420238
LOC111236868	Crystallin beta-gamma domain containing 1b; Belongs to the beta/gamma-crystallin family.	1.70709	0.00913991
LOC111236875	- -	1.74238	0.0254116
LOC111236889	Phosphoinositide phospholipase C	-2.25609	0.0126424
LOC111236903	- -	-2.46104	0.0396158
LOC111236907	Si:dkey-82o10.4	1.76134	0.0124802
LOC111236937	- -	-1.8677	0.035445
LOC111236939	Si:ch211-87m7.2	-2.12857	0.0224551
LOC111236947	- -	-1.86848	0.0383498
LOC111236948	Uncharacterized protein	-1.63341	0.00807419
LOC111236951	- -	-2.60087	0.0229268
LOC111236963	- -	-1.64568	0.0347
LOC111236990	- -	-2.11052	0.0400315
LOC111237016	Uncharacterized protein	-2.52139	0.00773001
LOC111237033	- -	-2.22494	0.0150376
LOC111237048	Uncharacterized protein	-2.32689	0.0440769
LOC111237051	Uncharacterized protein	-2.44268	0.0327323
LOC111237057	- -	-2.34179	0.00376777
LOC111237077	Ubiquitin conjugating enzyme E2 D1; Belongs to the ubiquitin-conjugating enzyme family.	-1.72239	0.0236265
LOC111237105	- -	-2.48303	0.0158427
LOC111237181	Uncharacterized protein; Belongs to the protein kinase superfamily.	-2.9517	0.000947055
LOC111237183	RAR-related orphan receptor C	1.88018	0.0167319
LOC111237209	Thioesterase superfamily member 4	-2.4849	0.0023106
LOC111237214	Zgc:174935	1.67762	0.0202986
LOC111237414	Caveolae associated protein 4b	1.84546	0.0127958
LOC111237454	Glutathione S-transferase theta 2; Belongs to the GST superfamily.	-1.6576	0.0432875
LOC111237466	Sulfate anion transporter 1; Mediates sulfate transport with high affinity. Mediates oxalate transport. Mediates bicarbonate transport. Does not accept succinate as cosubstrate; Belongs to the S [...]	2.06463	0.0191262
LOC111237530	RNA binding motif protein 46	-1.62482	0.0119606
LOC111237558	Solute carrier family 8 member 1a; Belongs to the Ca(2+):cation antiporter (CaCA) (TC 2.A.19) family.	1.56593	0.021839
LOC111237602	- -	-2.00285	0.00945003
LOC111237640	Ubiquitin specific peptidase 11; Belongs to the peptidase C19 family.	-2.2987	0.00267947
LOC111237641	ER membrane protein complex subunit 3; Belongs to the EMC3 family.	-1.93426	0.0260781
LOC111237663	Uncharacterized protein	-3.04371	0.00138421
LOC111237710	Zgc:63587; Belongs to the TRAFAC class TrmE-Era-EngA-EngB-Septin-like GTPase superfamily. Septin GTPase family.	-1.71722	0.0159489
LOC111237735	Hcy-binding domain-containing protein; Involved in the regulation of homocysteine metabolism.	4.06383	0.00605106
LOC111237779	Palmitoyltransferase; Belongs to the DHHC palmitoyltransferase family.	1.69614	0.0409342
LOC111237785	Sorting nexin 14	-2.92841	0.0023106
LOC111237823	Solute carrier family 9 member A9	1.55557	0.0099195
LOC111237833	Family with sequence similarity 49 member Bb	-1.63874	0.00409291
LOC111237964	Amino acid transporter	-2.97746	0.00110213
LOC111237965	Protein kinase domain-containing protein	-2.11308	0.0232022
LOC111237996	Coiled-coil domain containing 80	1.69539	0.0206308
LOC111238015	Lissencephaly-1 homolog; Positively regulates the activity of the minus-end directed microtubule motor protein dynein. May enhance dynein-mediated microtubule sliding by targeting dynein to the [...]	-1.84677	0.0145189
LOC111238113	Envoplakin b	2.29601	0.00291923
LOC111238137	- -	1.51127	0.0228971
LOC111238141	Calpain 12; Belongs to the peptidase C2 family.	1.76502	0.0286592
LOC111238183	Fork-head domain-containing protein	-1.85111	0.0138868
LOC111238195	Small integral membrane protein 29	-1.8249	0.0100579
LOC111238225	- -	1.53014	0.0308295
LOC111238230	- -	-2.98091	0.00342328
LOC111238249	Centriole, cilia and spindle-associated protein a	-2.20382	0.0023378
LOC111238284	Agouti domain-containing protein	1.81778	0.0486526
LOC111238307	Uncharacterized protein	-2.56521	0.0127958
LOC111238325	- -	-1.76818	0.00630514
LOC111238438	- -	-1.86087	0.0127958
LOC111238444	Microtubule-associated protein, RP/EB family, member 3b	-1.65443	0.00795302
LOC111238457	Zgc:172121; Involved in the regulation of homocysteine metabolism.	-1.98531	0.0207831
LOC111238540	Protein HIRA; Required for replication-independent chromatin assembly and for the periodic repression of histone gene transcription during the cell cycle; Belongs to the WD repeat HIR1 family.	-2.25973	0.00487936
LOC111238559	DUF3421 domain-containing protein	-2.15226	0.00281403
LOC111238565	Uncharacterized protein	-2.33777	0.00574952
LOC111238591	CLOCK-interacting pacemaker b	-1.62402	0.0435843
LOC111238592	Receptor-interacting serine-threonine kinase 3	-2.52056	0.0191262
LOC111238599	- -	1.67148	0.0238318
LOC111238606	Rho guanine nucleotide exchange factor (GEF) 40	1.67043	0.0351046
LOC111238612	- -	1.61694	0.0396896
LOC111238617	Uncharacterized protein	-1.92475	0.0156435
LOC111238618	- -	1.82747	0.0401661
LOC111238628	Uncharacterized protein	-2.35919	0.0272538
LOC111238637	SKI family transcriptional corepressor 1	1.9231	0.0371301
LOC111238659	MRG domain-containing protein	-1.81873	0.0158672
LOC111238661	Retinaldehyde binding protein 1a	1.8266	0.0481002
LOC111238709	Ig-like domain-containing protein	1.72501	0.0313968
LOC111238722	ALG11 alpha-1,2-mannosyltransferase	-2.37663	0.00349911
LOC111238777	Retinoid x receptor, beta b	-1.89362	0.0164284
LOC111238817	V-type proton ATPase subunit G; Catalytic subunit of the peripheral V1 complex of vacuolar ATPase (V-ATPase). V-ATPase is responsible for acidifying a variety of intracellular compartments in eu [...]	-1.53952	0.0102576
LOC111238836	Si:dkey-30c15.10	-1.64805	0.0221249
LOC111238849	- -	-1.65344	0.0475316
LOC111238893	Reticulon	1.5589	0.0121794
LOC111238929	D4, zinc and double PHD fingers, family 3	1.56608	0.00403411
LOC111238949	Dihydropyrimidinase like 5b	-2.77548	0.00744183
LOC111238960	Si:dkey-112m2.1	1.83571	0.038268
LOC111238964	- -	-2.6129	0.0105012
LOC111238980	Integral membrane protein 2Cb	-2.31561	0.00900649
LOC111239001	Hes family bHLH transcription factor 6	-2.42287	0.00340058
LOC111239013	Uncharacterized protein	-1.7591	0.0295352
LOC111239093	Tumor necrosis factor receptor superfamily, member 19	1.76901	0.0220105
LOC111239139	- -	-3.127	0.00690304
LOC111239208	WW domain binding protein 1 like	-2.01519	0.0199244
LOC111239237	- -	-2.18451	0.00608801
LOC111239244	- -	-2.30103	0.0314263
LOC111239245	Uncharacterized protein	-2.50153	0.0424245
LOC111239322	- -	2.15662	0.0234542
LOC111239360	- -	-1.5017	0.0393949
LOC111239378	Sodium/potassium-transporting ATPase subunit alpha	1.7036	0.027619
LOC111239381	Supervillin	-1.69864	0.0380434
LOC111239401	Uncharacterized protein	-2.23871	0.00259298
LOC111239402	- -	-2.61741	0.00416491
LOC111239412	Protein kinase domain-containing protein; Belongs to the protein kinase superfamily.	-2.66461	0.00942471
LOC111239425	Transporter associated with antigen processing, subunit type a	1.67987	0.0123298
LOC111239426	- -	1.97568	0.00281403
LOC111239429	Proteasome subunit beta 12	1.60378	0.0166361
LOC111239463	Ig-like domain-containing protein	1.7735	0.043562
LOC111239493	Uncharacterized protein	3.86727	0.0319226
LOC111239502	- -	2.06465	0.015422
LOC111239516	Rab proteins geranylgeranyltransferase component A; Substrate-binding subunit (component A) of the Rab geranylgeranyltransferase (GGTase) complex. Binds unprenylated Rab proteins and presents th [...]	-1.50117	0.0250952
LOC111239579	Coagulation factor II (thrombin) receptor-like 1, tandem duplicate 2	2.12705	0.0306594
LOC111239649	- -	2.69223	0.0256245
LOC111239673	- -	-1.92757	0.0353579
LOC111239688	- -	3.02051	0.00305351
LOC111239693	Ig-like domain-containing protein	2.52863	0.0224095
LOC111239705	CTTNBP2 N-terminal like a	-2.49393	0.00355579
LOC111239716	- -	-2.47433	0.0155043
LOC111239723	Transmembrane protein 184C	-2.02573	0.0458186
LOC111239758	G_PROTEIN_RECEP_F3_4 domain-containing protein	-2.57011	0.0439326
LOC111239775	Tau tubulin kinase 2b	-1.88345	0.0209498
LOC111239810	Kinetochore localized astrin (SPAG5) binding protein	-1.54676	0.0328255
LOC111239935	- -	2.34704	0.0169777
LOC111240005	- -	-1.82167	0.0362756
LOC111240028	- -	1.80015	0.0107157
LOC111240035	Uncharacterized protein; Belongs to the small GTPase superfamily. Arf family.	-2.92424	0.0136167
LOC111240063	- -	2.12642	0.0032479
LOC111240075	Blood vessel epicardial substance	1.77977	0.0281897
LOC111240091	Uncharacterized protein	-1.90548	0.0340161
LOC111240093	- -	-2.5358	0.0324503
LOC111240095	Radial spoke head component 4A	-2.4834	0.00696277
LOC111240228	- -	-2.79505	0.0383115
LOC111240314	Saccharopine dehydrogenase b	-2.19053	0.0131938
LOC111240323	Jun dimerization protein 2b	-2.19233	0.0085303
LOC111240334	Adenylate kinase 7a	-2.7624	0.00331599
LOC111240426	ADAM metallopeptidase with thrombospondin type 1 motif, 10	-1.83363	0.0371301
LOC111240429	Zgc:153383	-2.82674	0.00220874
LOC111240446	Nuclear receptor binding protein 1	-1.68508	0.0202369
LOC111240451	Armadillo repeat-containing protein 1	-1.73271	0.00821064
LOC111240460	Protein yippee-like; Belongs to the yippee family.	-2.7545	0.00517292
LOC111240469	- -	-1.62128	0.0371273
lpcat3	Lysophosphatidylcholine acyltransferase 3; Belongs to the membrane-bound acyltransferase family.	-1.53194	0.0363418
lpcat4	Lysophosphatidylcholine acyltransferase 4	-1.97891	0.0468011
lpin1	Si:ch73-21k16.1	-2.16592	0.0208067
lrguk	Leucine-rich repeats and guanylate kinase domain containing	-2.11412	0.0133899
lrp11	Low density lipoprotein receptor-related protein 11	-2.93299	0.0023106
lrrc18	Leucine rich repeat containing 18a	-3.08707	0.00923925
lrrc20	Leucine rich repeat containing 20	-1.57796	0.00874369
lrrc23	Leucine rich repeat containing 23	-2.95469	0.00220874
lrrc27	Uncharacterized protein	-2.27655	0.014171
lrrc34	Leucine rich repeat containing 34	-2.67693	0.00880564
lrrc3b	Leucine rich repeat containing 3B	1.61087	0.0364204
lrrc49	Leucine rich repeat containing 49	-1.85909	0.01607
lrrc56	Leucine rich repeat containing 56	-2.48117	0.00390596
lrrc6	Leucine rich repeat containing 6	-2.65141	0.0036931
lrrc71	Si:ch211-81a5.5	-3.06655	0.0022215
lrrc8d	Leucine rich repeat containing 8 VRAC subunit Da	1.53341	0.0180851
lsm12	LSM12 homolog b	-1.69843	0.0172337
lysmd1	LysM, putative peptidoglycan-binding, domain containing 1	-2.22893	0.0177682
lztfl1	Leucine zipper transcription factor-like 1	-2.65245	0.00281403
maats1	MYCBP-associated, testis expressed 1	-2.13389	0.0126513
mad1l1	Mitotic arrest deficient 1 like 1	-1.52455	0.0160498
maob	Amine oxidase	1.8229	0.0377489
map10	Si:ch1073-266p11.2	-1.88282	0.0077818
map1lc3a	Microtubule-associated protein 1 light chain 3 alpha	-1.7936	0.0160479
map4k5	Mitogen-activated protein kinase kinase kinase kinase 5; May play a role in the response to environmental stress. Appears to act upstream of the JUN N-terminal pathway.	-2.24603	0.0140026
map9	Microtubule-associated protein 9	-1.98623	0.00403411
mapk15	Mitogen-activated protein kinase	-2.65363	0.00910936
mapk6	Mitogen-activated protein kinase 6	-1.57871	0.0152688
mapk7	Mitogen-activated protein kinase; Belongs to the protein kinase superfamily. Ser/Thr protein kinase family. MAP kinase subfamily.	-1.51453	0.027619
mapre1	Microtubule-associated protein, RP/EB family, member 1b	-1.52559	0.00930425
march4	Membrane-associated ring finger (C3HC4) 4	-1.63784	0.0256245
marcks	Myristoylated alanine-rich protein kinase C substrate a	1.60663	0.0229268
mast4	Microtubule associated serine/threonine kinase family member 4	1.56155	0.0172404
mcmdc2	Minichromosome maintenance domain containing 2	-2.30118	0.00625428
mcrip1	MAPK regulated corepressor interacting protein 1	-1.67777	0.0128858
mdh1b	Malate dehydrogenase 1B, NAD (soluble)	-3.14339	0.000947055
mdm1	Mdm1 nuclear protein	-2.08564	0.0127958
mdm2	MDM2 proto-oncogene	-2.32307	0.00193426
me1	Malic enzyme	-2.04335	0.0155239
med20	Mediator of RNA polymerase II transcription subunit 20; Component of the Mediator complex, a coactivator involved in the regulated transcription of nearly all RNA polymerase II-dependent genes. [...]	-1.70666	0.0219793
med31	Mediator of RNA polymerase II transcription subunit 31; Component of the Mediator complex, a coactivator involved in the regulated transcription of nearly all RNA polymerase II-dependent genes. [...]	-2.61634	0.00388686
mef2c	Myocyte enhancer factor 2cb	1.66696	0.0223055
meig1	Meiosis/spermiogenesis associated 1	-3.00037	0.0023106
meiob	Methionine sulfoxide reductase B1b	-2.13447	0.00409328
meox2	Mesenchyme homeobox 2a	-1.5686	0.032321
mettl23	Methyltransferase like 23	-1.83328	0.0396158
mfsd3	Major facilitator superfamily domain containing 3	-1.53555	0.00647697
mgat4a	Alpha-1,3-mannosyl-glycoprotein 4-beta-N-acetylglucosaminyltransferase A	-2.01482	0.00301819
mgat5	Alpha-1,6-mannosylglycoprotein 6-beta-N-acetylglucosaminyltransferase	-1.91082	0.00281403
miip	Migration and invasion inhibitory protein	-2.0979	0.0132643
mindy2	MINDY lysine 48 deubiquitinase 2	-1.98851	0.00446788
mindy3	MINDY lysine 48 deubiquitinase 3	-1.71457	0.00390864
mindy4	Si:dkey-30h22.11	-1.64215	0.0180875
mixl1	Mix paired-like homeobox	2.65818	0.0376536
mkrn1	Makorin, ring finger protein, 1	-1.93374	0.0417202
mks1	MKS transition zone complex subunit 1	-2.47644	0.0023106
mlec	Malectin	-1.60214	0.00312027
mlh3	MutL homolog 3 (E. coli)	-1.58302	0.0445075
mme	Membrane metalloendopeptidase	1.74354	0.0416267
mn1	Meningioma 1b	1.51794	0.046431
mns1	Meiosis-specific nuclear structural 1	-1.92658	0.0107157
mok	MOK protein kinase; Belongs to the protein kinase superfamily.	-2.21815	0.0364904
mon1a	MON1 secretory trafficking family member A	-2.0569	0.0164599
morn2	Uncharacterized protein	-2.55796	0.00743568
morn3	MORN repeat containing 3	-1.81311	0.0450718
morn5	MORN repeat containing 5	-2.69739	0.00554892
mpeg1	Macrophage expressed 1, tandem duplicate 2	2.33382	0.0199244
mpp5	Membrane protein, palmitoylated 5b (MAGUK p55 subfamily member 5); Belongs to the MAGUK family.	-1.72906	0.0287688
mpv17l	Uncharacterized protein; Belongs to the peroxisomal membrane protein PXMP2/4 family.	-2.53688	0.00231959
mpzl2	Myelin protein zero like 2	2.1859	0.0133396
mrc1	Mannose receptor, C type 1a	1.77551	0.0318254
mrgbp	MRG/MORF4L binding protein	-1.54012	0.0131182
mrpl28	Mitochondrial ribosomal protein L28	-1.80925	0.0308295
mrps35	Mitochondrial ribosomal protein S35	-1.77134	0.0158974
msantd2	Myb/SANT DNA binding domain containing 2	-1.85175	0.0166361
msh4	MutS homolog 4	-2.02622	0.0228618
msh5	MutS homolog 5	-1.85613	0.00947333
msra	Methionine sulfoxide reductase A	-1.56329	0.0179856
mtf1	Metal-regulatory transcription factor 1	-1.94937	0.00930425
mtmr14	Myotubularin related protein 14	-1.86919	0.0437915
mtus1	Uncharacterized protein	-1.96932	0.0242715
mxi1	Max interactor 1, dimerization protein	-2.48982	0.00872702
mycbpap	Mycbp associated protein	-2.40895	0.00894518
mymk	Myomaker, myoblast fusion factor	2.28607	0.0273569
myo1d	Myosin ID; Belongs to the TRAFAC class myosin-kinesin ATPase superfamily. Myosin family.	1.50739	0.0282879
naa60	N-acetyltransferase 15 (GCN5-related, putative)	-1.78952	0.0114498
nae1	NEDD8-activating enzyme E1 regulatory subunit; Regulatory subunit of the dimeric UBA3-NAE1 E1 enzyme. E1 activates NEDD8 by first adenylating its C-terminal glycine residue with ATP, thereafter [...]	-1.94485	0.0136167
nalcn	Sodium leak channel, non-selective	-1.94594	0.0331716
ncbp1	Nuclear cap binding protein subunit 1	-2.04735	0.00578501
ncbp2	Nuclear cap-binding protein subunit 2; Component of the cap-binding complex (CBC), which binds co- transcriptionally to the 5' cap of pre-mRNAs and is involved in various processes such as pre-m [...]	-2.23944	0.00164736
ncbp3	Nuclear cap binding subunit 3	-1.96622	0.00390596
ncdn	Neurochondrin	-2.1139	0.0330338
ncs1	Neuronal calcium sensor 1a	-1.59852	0.0398609
ndst1	N-deacetylase/N-sulfotransferase (heparan glucosaminyl) 1a	1.56404	0.0105604
ndufa2	NADH dehydrogenase [ubiquinone] 1 alpha subcomplex subunit 2; Accessory subunit of the mitochondrial membrane respiratory chain NADH dehydrogenase (Complex I), that is believed not to be involve [...]	-1.70469	0.0205806
ndufa7	NADH:ubiquinone oxidoreductase subunit A7	-1.56956	0.0256245
ndufaf3	NADH:ubiquinone oxidoreductase complex assembly factor	-1.94858	0.0229364
ndufaf8	NADH:ubiquinone oxidoreductase complex assembly factor 8	-2.0224	0.0465739
nedd1	NEDD1 gamma-tubulin ring complex targeting factor	-1.89143	0.0306594
nefh	Neurofilament heavy; Belongs to the intermediate filament family.	1.5508	0.0477817
nefm	Neurofilament, medium polypeptide a; Belongs to the intermediate filament family.	2.03059	0.011062
nek10	NIMA-related kinase 10	-3.02792	0.00305351
nek2	NIMA-related kinase 2	-2.59971	0.00115281
nek8	NIMA-related kinase 8	-1.83207	0.0199827
nenf	Neudesin neurotrophic factor; Belongs to the cytochrome b5 family.	-2.41994	0.00477369
nepro	Nucleolus and neural progenitor protein	-1.74473	0.0233938
nfasc	Neurofascin homolog (chicken) a	2.37132	0.0125042
nfatc2ip	- -	-1.62575	0.0295899
nhej1	Nonhomologous end-joining factor 1	-1.64766	0.00403411
nme5	NME/NM23 family member 5; Belongs to the NDK family.	-2.80822	0.0110726
nme7	Nucleoside diphosphate kinase 7; Belongs to the NDK family.	-2.36681	0.0208067
noct	Nocturnin	-1.9378	0.0129386
nol9	Nucleolar protein 9	-2.17354	0.0250081
noxred1	NADP-dependent oxidoreductase domain containing 1	-2.71499	0.0167422
nphp1	Nephronophthisis 1	-2.00895	0.00724717
nphp3	Nephronophthisis 3	-1.62018	0.0383858
nphp4	Uncharacterized protein	-1.66144	0.0392608
npnt	Nephronectin a	1.95885	0.0238177
nrg2	Neuregulin 2b	-2.24323	0.0215081
nsmce1	NSE1 homolog, SMC5-SMC6 complex component	-2.55169	0.00220874
nsmce4a	Non-structural maintenance of chromosomes element 4; Component of the SMC5-SMC6 complex, that promotes sister chromatid alignment after DNA damage and facilitates double-stranded DNA breaks (DSB [...]	-2.22316	0.00416491
nsun7	NOP2/Sun RNA methyltransferase family member 7; Belongs to the class I-like SAM-binding methyltransferase superfamily. RsmB/NOP family.	-2.23347	0.0242715
nt5c3a	5'-nucleotidase; Belongs to the pyrimidine 5'-nucleotidase family.	-1.54671	0.027199
nt5c3b	5'-nucleotidase; Belongs to the pyrimidine 5'-nucleotidase family.	-2.08751	0.0182505
ntng1	Netrin g1a	1.6002	0.0402052
ntrk2	- -	-1.61528	0.0166076
nuak1	NUAK family, SNF1-like kinase, 1b	1.59093	0.00777484
nudcd3	NudC domain containing 3	-2.05809	0.0330338
nudt14	Nudix (nucleoside diphosphate linked moiety X)-type motif 14	-2.07884	0.00814022
nudt9	Nudix (nucleoside diphosphate linked moiety X)-type motif 9	-1.68861	0.00645092
nuf2	UF2 component of NDC80 kinetochore complex	-1.62936	0.00753132
numa1	Uncharacterized protein	-1.60842	0.00990618
numb	NUMB endocytic adaptor protein	-1.92411	0.00735593
nup50	Nucleoporin 50	-2.43424	0.00301819
nup54	Nucleoporin 54	-1.93665	0.00322812
nus1	NUS1 dehydrodolichyl diphosphate synthase subunit	-2.16838	0.0202986
nusap1	Nucleolar and spindle associated protein 1	-2.18962	0.00261282
nxn	Thioredoxin domain-containing protein	1.64731	0.0215755
nyx	Nyctalopin	-1.87466	0.0331716
odc1	Ornithine decarboxylase 1; Belongs to the Orn/Lys/Arg decarboxylase class-II family.	-2.19982	0.0046787
ofd1	OFD1 centriole and centriolar satellite protein	-2.16008	0.0035961
ogdh	Oxoglutarate (alpha-ketoglutarate) dehydrogenase b (lipoamide)	-2.27143	0.00985662
olfml2a	Olfactomedin-like 2A	1.67028	0.0275626
oscp1	Organic solute carrier partner 1	-2.22289	0.00542851
osgin2	Oxidative stress induced growth inhibitor family member 2	1.73532	0.0327675
otc	Ornithine carbamoyltransferase; Belongs to the aspartate/ornithine carbamoyltransferase superfamily.	-1.74075	0.00441991
p2rx2	P2X purinoceptor; Receptor for ATP that acts as a ligand-gated ion channel.	-2.86005	0.0258451
p3h3	Prolyl 3-hydroxylase 3	-1.65462	0.0454122
pacrg	PARK2 co-regulated	-2.21092	0.028237
papss1	3'-phosphoadenosine 5'-phosphosulfate synthase 1	-1.521	0.0259827
pask	PAS domain containing serine/threonine kinase	-2.21687	0.00477369
pax3	Paired box 3b	-2.00778	0.00757963
pax7	Paired box 7a	-3.33243	0.00116775
pax9	Paired box 9	1.77051	0.0479475
pbld	Phenazine biosynthesis like protein domain containing	-1.93346	0.0229268
pcdh17	Protocadherin 17	1.56997	0.0250675
pcgf6	Polycomb group ring finger 6	-1.99794	0.00451698
pcm1	Pericentriolar material 1	-1.70633	0.00757963
pcnx1	Pecanex 1	-2.52574	0.0035085
pcyox1l	Prenylcysteine oxidase 1 like	-1.65804	0.022672
pde6d	Retinal rod rhodopsin-sensitive cGMP 3',5'-cyclic phosphodiesterase subunit delta; Promotes the release of prenylated target proteins from cellular membranes. Modulates the activity of prenylate [...]	-2.58598	0.00174788
pdpk1	3-phosphoinositide dependent protein kinase 1b	-1.69479	0.0411567
pdss2	Prenyl (decaprenyl) diphosphate synthase, subunit 2; Belongs to the FPP/GGPP synthase family.	-1.72997	0.0232704
pelo	Protein pelota homolog; May function in recognizing stalled ribosomes and triggering endonucleolytic cleavage of the mRNA, a mechanism to release non- functional ribosomes and degrade damaged mR [...]	-1.74477	0.0334005
pgp	Phosphoglycolate phosphatase; Belongs to the HAD-like hydrolase superfamily.	-2.77443	0.00190821
pgpep1	Pyroglutamyl-peptidase I	-1.97248	0.0325413
phax	Phosphorylated adaptor for RNA export	-1.75219	0.00479964
phospho1	Phosphatase, orphan 1	-2.34921	0.0402832
phtf2	Putative homeodomain transcription factor 2	-1.9324	0.00356016
phykpl	5-phosphohydroxy-L-lysine phospho-lyase; Belongs to the class-III pyridoxal-phosphate-dependent aminotransferase family.	-1.58066	0.0234542
pifo	Si:ch211-66i15.4	-2.97673	0.00757963
pih1d1	PIH1 domain containing 1	-1.80807	0.0228997
pih1d2	PIH1 domain containing 2	-2.71159	0.00355579
pih1d3	PIH1 domain containing 3	-2.72648	0.0145519
pkd2	Polycystic kidney disease 2	-1.91733	0.0161436
pla1a	Phospholipase A1 member A	-1.87869	0.0262511
plb1	- -	-1.84755	0.0092894
plcb3	1-phosphatidylinositol 4,5-bisphosphate phosphodiesterase; The production of the second messenger molecules diacylglycerol (DAG) and inositol 1,4,5-trisphosphate (IP3) is mediated by activated p [...]	1.5042	0.00403103
plch2	Phosphoinositide phospholipase C	1.51626	0.0198105
plk1	Serine/threonine-protein kinase PLK	-1.63527	0.00617125
plk4	Polo-like kinase 4 (Drosophila)	-1.50672	0.00788836
plpp3	Phospholipid phosphatase 3	1.81956	0.0138868
plxnd1	Plexin D1	1.7004	0.0284457
pmvk	Phosphomevalonate kinase	-2.53727	0.0190855
poc1b	POC1 centriolar protein B	-1.94372	0.00947333
poc5	POC5 centriolar protein homolog (Chlamydomonas)	-1.90073	0.00874369
podxl	Uncharacterized protein	1.66332	0.0103492
pofut2	Protein O-fucosyltransferase 2	-2.45579	0.00472816
pold3	Polymerase (DNA-directed), delta 3, accessory subunit	-2.00927	0.00492034
polr2i	DNA-directed RNA polymerase subunit; DNA-dependent RNA polymerase catalyzes the transcription of DNA into RNA using the four ribonucleoside triphosphates as substrates. ; Belongs to the archaeal [...]	-1.64584	0.00331449
polr2k	Uncharacterized protein	-1.53692	0.0381873
polr3d	Polymerase (RNA) III (DNA directed) polypeptide D	-1.91438	0.0277459
pou6f1	POU class 6 homeobox 1	-1.72774	0.0305377
ppfibp1	PPFIA binding protein 1b	-1.51884	0.00751622
ppil6	Peptidyl-prolyl cis-trans isomerase; PPIases accelerate the folding of proteins. It catalyzes the cis-trans isomerization of proline imidic peptide bonds in oligopeptides; Belongs to the cycloph [...]	-2.80277	0.00933648
ppm1a	Protein phosphatase, Mg2+/Mn2+ dependent, 1Aa	-1.62476	0.0132643
ppm1e	Protein phosphatase, Mg2+/Mn2+ dependent, 1E	-2.67178	0.0100121
ppp1r42	Protein phosphatase 1, regulatory subunit 42	-2.71769	0.0115035
ppp4r4	Protein phosphatase 4, regulatory subunit 4	-2.05852	0.0464807
ppp6c	Serine/threonine-protein phosphatase	-2.04122	0.00322955
ppp6r2	Protein phosphatase 6, regulatory subunit 2b	-1.67582	0.0467132
prc1	Protein regulator of cytokinesis 1b	-1.89747	0.00120768
prepl	Prolyl endopeptidase like	-2.11825	0.011303
prkar2b	Protein kinase cAMP-dependent type II regulatory subunit beta	-1.96447	0.0400315
prkca	Protein kinase C; Belongs to the protein kinase superfamily. AGC Ser/Thr protein kinase family. PKC subfamily.	1.7121	0.00243516
prmt3	Protein arginine methyltransferase 3; Belongs to the class I-like SAM-binding methyltransferase superfamily. Protein arginine N-methyltransferase family.	-1.90074	0.0160357
proser2	- -	1.72727	0.0242715
prrg4	Proline rich Gla (G-carboxyglutamic acid) 4 (transmembrane)	1.71363	0.0230206
prss23	Serine protease 23	1.67878	0.021018
psmd14	Proteasome 26S subunit, non-ATPase 14	-1.52162	0.00857239
psmf1	Proteasome inhibitor subunit 1	-2.6654	0.00322812
psph	Phosphoserine phosphatase	-2.68802	0.001808
pth2	Parathyroid hormone 2	2.8852	0.0452816
ptn	Pleiotrophin	-2.13905	0.0294143
ptpdc1	Protein tyrosine phosphatase domain containing 1a	-2.11081	0.0028422
ptpn2	Tyrosine-protein phosphatase non-receptor type	-1.98465	0.00934842
ptprh	Protein tyrosine phosphatase receptor type H	-2.31441	0.0032479
pxylp1	2-phosphoxylose phosphatase 1; Belongs to the histidine acid phosphatase family.	-1.73022	0.0362033
rab11fip3	RAB11 family interacting protein 3 (class II)	-1.50547	0.0449458
rab12	RAB12, member RAS oncogene family	-2.04419	0.00419534
rab15	RAB15, member RAS oncogene family	1.70532	0.0104566
rab23	RAB23, member RAS oncogene family	-2.25776	0.00281403
rab39b	Uncharacterized protein	1.78085	0.0311526
rab5a	RAB5A, member RAS oncogene family, b	-2.06508	0.0191932
rabepk	Rab9 effector protein with kelch motifs	-2.45458	0.00804746
racgap1	Rac GTPase activating protein 1	-2.57089	0.00115281
rad23b	RAD23 homolog B, nucleotide excision repair protein	-1.72133	0.00920759
rad54l	RAD54 like	-1.7503	0.0058338
rala	V-ral simian leukemia viral oncogene homolog Aa (ras related)	-1.88278	0.00753389
ralb	V-ral simian leukemia viral oncogene homolog Ba (ras related)	-1.94763	0.009497
ralgps2	Ral GEF with PH domain and SH3 binding motif 2	-1.78394	0.0221814
ranbp10	RAN binding protein 10	-2.0147	0.0116738
ranbp9	RAN binding protein 9	-1.61887	0.0154872
rassf9	Ras association domain family member 9	1.57669	0.0185109
raver1	Ribonucleoprotein, PTB-binding 1	-1.94807	0.0126551
rbbp6	Uncharacterized protein	-1.85102	0.021306
rbm18	RNA binding motif protein 18	-1.67517	0.0316844
rbm27	RNA binding motif protein 27	-1.69807	0.0296775
rbm41	RNA binding motif protein 41	-2.32871	0.00667474
rbm43	Uncharacterized protein	-2.06639	0.00772481
rbx1	Ring-box 1, E3 ubiquitin protein ligase	-1.82461	0.0340101
rd3	Retinal degeneration 3, GUCY2D regulator	-2.65403	0.0468011
rer1	Protein RER1; Involved in the retrieval of endoplasmic reticulum membrane proteins from the early Golgi compartment.	-1.99498	0.0064019
rex1bd	Required for excision 1-B domain containing	-1.65527	0.015052
rfx1	Regulatory factor X, 1b (influences HLA class II expression)	-1.94515	0.0105647
rfx2	Regulatory factor X, 2 (influences HLA class II expression)	-2.61604	0.00189528
rfx3	Regulatory factor X, 3 (influences HLA class II expression)	-2.15434	0.017541
rhbdd1	Rhomboid domain containing 1	-1.74599	0.0179816
rhbdl1	Rhomboid-related protein 1; May be involved in regulated intramembrane proteolysis and the subsequent release of functional polypeptides from their membrane anchors; Belongs to the peptidase S54 [...]	2.50456	0.0307416
ribc1	RIB43A domain with coiled-coils 1	-1.85109	0.0356677
riiad1	Uncharacterized protein	-2.80429	0.0136914
rnaseh2c	Ribonuclease H2, subunit C	-1.76573	0.015422
rnf19a	RBR-type E3 ubiquitin transferase	-1.70418	0.0422657
rnf208	Ring finger protein 208	1.70423	0.0496678
rnf25	Ring finger protein 25	-1.73525	0.031416
rnf4	RING-type domain-containing protein	-2.34531	0.00934842
rnf41	Ring finger protein 41	-1.73038	0.00459035
rnf44	Ring finger protein 44	-1.80664	0.0294604
rnf6	Ring finger protein (C3H2C3 type) 6	-1.74205	0.0215755
rnmt	mRNA cap guanine-N7 methyltransferase	-1.64483	0.00519483
ropn1l	Rhophilin associated tail protein 1-like	-2.24077	0.0364204
rp2	Protein XRP2; Acts as a GTPase-activating protein (GAP) for tubulin in concert with tubulin-specific chaperone C, but does not enhance tubulin heterodimerization.	-2.29645	0.0023378
rpap2	RNA polymerase II associated protein 2	-1.93826	0.023302
rrnad1	Ribosomal RNA adenine dimethylase domain containing 1	-1.90943	0.032696
rsph1	Radial spoke head component 1	-2.46618	0.00220874
rsph3	Radial spoke head 3	-2.3816	0.0188912
rsph9	Radial spoke head 9 homolog	-2.79114	0.0105044
rtn1	Reticulon	-2.06459	0.0243701
rusc1	RUN and SH3 domain containing 1	1.54054	0.0430383
ruvbl2	RuvB-like helicase; Proposed core component of the chromatin remodeling Ino80 complex which exhibits DNA- and nucleosome-activated ATPase activity and catalyzes ATP-dependent nucleosome sliding.	-1.57364	0.00684442
rybp	RING1 and YY1 binding protein b	-1.79843	0.0023106
sall4	Spalt-like transcription factor 4	1.50712	0.0256492
samd4a	Sterile alpha motif domain containing 4A	-2.70991	0.00403103
sardh	Sarcosine dehydrogenase	1.6763	0.0363154
sass6	SAS-6 centriolar assembly protein	-2.01697	0.00341227
sbno1	Strawberry notch homolog 1 (Drosophila)	-1.63618	0.0295431
sbno2	Strawberry notch homolog 2	-1.52617	0.00955925
scly	Selenocysteine lyase	-1.82125	0.0118452
sdccag8	Serologically defined colon cancer antigen 8	-1.63593	0.0178477
sdhaf1	Succinate dehydrogenase complex assembly factor 1; Belongs to the complex I LYR family.	-2.44452	0.0154135
sec14l2	SEC14-like lipid binding 8	-2.70683	0.00930425
sec24d	SEC24 homolog D, COPII coat complex component	-1.80882	0.00403103
selplg	Uncharacterized protein	1.69433	0.0309
sema3d	Sema domain, immunoglobulin domain (Ig), short basic domain, secreted, (semaphorin) 3D; Belongs to the semaphorin family.	2.02976	0.0344094
sema3g	Sema domain, immunoglobulin domain (Ig), short basic domain, secreted, (semaphorin) 3bl; Belongs to the semaphorin family.	1.66059	0.00853518
sema4c	Uncharacterized protein; Belongs to the semaphorin family.	1.78319	0.0252629
sergef	Secretion regulating guanine nucleotide exchange factor	-2.57529	0.00815588
serpine3	Serpin peptidase inhibitor, clade E (nexin, plasminogen activator inhibitor type 1), member 3; Belongs to the serpin family.	2.5842	0.0202711
setd1b	SET domain containing 1B, histone lysine methyltransferase a	-2.07728	0.0180875
sez6l	Seizure related 6 homolog (mouse)-like	-1.66023	0.0208067
sf3b5	Splicing factor 3B subunit 5; Belongs to the SF3B5 family.	-1.62893	0.0058485
sft2d1	Vesicle transport protein; May be involved in fusion of retrograde transport vesicles derived from an endocytic compartment with the Golgi complex. ; Belongs to the SFT2 family.	-1.74874	0.018865
sgcb	Sarcoglycan, beta (dystrophin-associated glycoprotein)	-1.61842	0.00744008
sgip1	SH3 domain GRB2 like endophilin interacting protein 1	-2.18169	0.0165836
sgo1	Shugoshin_C domain-containing protein	-1.67171	0.00446788
sh3glb1	SH3-domain GRB2-like endophilin B1a	-2.30415	0.00802951
shc3	SHC adaptor protein 3	-2.32902	0.0220341
shmt2	Serine hydroxymethyltransferase; Interconversion of serine and glycine. ; Belongs to the SHMT family.	-1.62078	0.00259298
shoc2	SHOC2 leucine rich repeat scaffold protein	-2.07429	0.00934842
shroom2	Shroom family member 2	-1.59231	0.00993238
sike1	Suppressor of IKBKE 1	-1.54709	0.00551409
simc1	Si:ch211-199b20.3	-1.85549	0.0325308
ska1	Spindle and kinetochore associated complex subunit 1	-1.87157	0.0027389
ska3	Spindle and kinetochore associated complex subunit 3	-1.57333	0.00765905
skiv2l	SKI2 homolog, superkiller viralicidic activity 2-like	-2.44857	0.00415956
slc16a10	Solute carrier family 16 member 10	-1.83723	0.00190821
slc16a3	Solute carrier family 16 member 3	1.53814	0.0246428
slc16a4	Solute carrier family 16 member 4	2.09653	0.049318
slc16a9	Solute carrier family 16 member 9a	2.20933	0.00797772
slc20a2	Phosphate transporter; Sodium-phosphate symporter which plays a fundamental housekeeping role in phosphate transport. ; Belongs to the inorganic phosphate transporter (PiT) (TC 2.A.20) family.	1.641	0.0295899
slc25a14	Solute carrier family 25 member 14; Belongs to the mitochondrial carrier (TC 2.A.29) family.	-1.77461	0.0146817
slc2a9	Solute carrier family 2 member 9; Belongs to the major facilitator superfamily. Sugar transporter (TC 2.A.1.1) family.	1.89993	0.0196357
slc30a1	Solute carrier family 30 member 1a	-1.77775	0.0107157
slc35b4	Solute carrier family 35 member B4	-1.5049	0.0334702
slc37a4	Solute carrier family 37 member 4a	-2.53932	0.0133252
slc39a3	Solute carrier family 39 member 3	-2.95153	0.00667474
slc43a3	Uncharacterized protein	1.54788	0.025116
slc44a4	Solute carrier family 44 member 4; Belongs to the CTL (choline transporter-like) family.	-2.07699	0.0170511
slc45a1	Solute carrier family 45 member 1	2.03061	0.0108036
slc4a11	Solute carrier family 4 member 11	-1.73616	0.0136914
slc4a3	Anion exchange protein	1.82156	0.0391223
slc4a5	Anion exchange protein	-1.64423	0.0127958
slc7a14	Solute carrier family 7 member 14b	2.13257	0.0085303
slc7a9	Solute carrier family 7 member 9	3.02439	0.0252761
slc9a5	Sodium/hydrogen exchanger; Belongs to the monovalent cation:proton antiporter 1 (CPA1) transporter (TC 2.A.36) family.	2.62831	0.0176264
slit2	Slit homolog 2 (Drosophila)	1.5291	0.0351046
slitrk4	SLIT and NTRK-like family, member 4	2.64879	0.0251973
slitrk6	SLIT and NTRK-like family, member 6	2.02744	0.031805
slk	STE20-like kinase a	-1.84011	0.00765905
slx4	SLX4 structure-specific endonuclease subunit homolog (S. cerevisiae)	-1.71607	0.0219628
snap29	Synaptosome associated protein 29	-2.11309	0.0353656
snrk	SNF related kinase a	-1.92288	0.0135908
snrnp27	Small nuclear ribonucleoprotein 27 (U4/U6.U5)	-1.94597	0.0035961
snrnp48	Small nuclear ribonucleoprotein 48 (U11/U12)	-1.9913	0.0199827
snx25	Sorting nexin 25	-2.32119	0.00876889
soga3	SOGA family member 3a	1.63674	0.0453857
sostdc1	Sclerostin domain containing 1a	-2.34584	0.0281303
sox5	SRY-box transcription factor 5	1.54958	0.0220105
spa17	RIIa domain-containing protein	-2.53441	0.0250675
spag1	Uncharacterized protein	-2.7194	0.0022215
spag16	WD_REPEATS_REGION domain-containing protein	-3.32152	0.00486598
spag17	Uncharacterized protein	-2.62818	0.00301819
spag6	Sperm associated antigen 6	-2.5871	0.0160357
spag8	Sperm associated antigen 8	-2.35241	0.0231154
spata17	Spermatogenesis associated 17	-2.2732	0.0100149
spata6	Uncharacterized protein	-2.28147	0.0183992
spata7	Spermatogenesis associated 7	-1.88861	0.00645092
spc25	SPC25 component of NDC80 kinetochore complex	-2.4166	0.00262
spdl1	Protein Spindly; Required for the localization of dynein and dynactin to the mitotic kintochore. Dynein is believed to control the initial lateral interaction between the kinetochore and spindle [...]	-2.19072	0.0128706
spdya	Speedy/RINGO cell cycle regulator family member A	-2.28947	0.00406946
spef1	Zgc:66426	-2.54841	0.0112584
spef2	Sperm flagellar 2	-2.05166	0.020349
sphkap	SPHK1 interactor, AKAP domain containing	1.94394	0.0200886
spice1	Spindle and centriole associated protein 1	-2.15942	0.00350944
spire2	Spire-type actin nucleation factor 2	-2.10018	0.0371301
sppl2a	Signal peptide peptidase like 2A	-1.88301	0.00403411
sppl2b	Signal peptide peptidase-like 2	-1.88731	0.00947333
spred2	Sprouty related EVH1 domain containing 2	1.57936	0.0446305
spry4	Sprouty homolog 4 (Drosophila)	2.3353	0.046431
sra1	SRA1 domain-containing protein	-1.5957	0.0171261
srpk1	SRSF protein kinase 1a	-1.80115	0.00937511
ssna1	Sjogren syndrome nuclear autoantigen 1	-2.24373	0.00469268
st3gal5	ST3 beta-galactoside alpha-2,3-sialyltransferase 5; Belongs to the glycosyltransferase 29 family.	-1.68429	0.0106079
stac	SH3 and cysteine rich domain	1.95752	0.0114783
stac3	SH3 and cysteine rich domain 3	2.21593	0.00371014
stambp	STAM binding protein b	-1.64026	0.0184067
stk17a	Serine/threonine kinase 17a; Belongs to the protein kinase superfamily.	-2.10733	0.0199827
stk33	Serine/threonine kinase 33; Belongs to the protein kinase superfamily.	-2.77297	0.00371014
stk36	Serine/threonine kinase 36 (fused homolog, Drosophila)	-2.03472	0.029916
stk40	Serine/threonine kinase 40	-2.24461	0.0191319
stmn2	Stathmin; Belongs to the stathmin family.	1.63379	0.0136914
stmnd1	- -	-2.98814	0.0023106
stpg1	Sperm-tail PG-rich repeat containing 1	-2.59641	0.0107157
stpg2	Sperm-tail PG-rich repeat containing 2	-2.26676	0.0268442
styxl1	Serine/threonine/tyrosine interacting-like 1	-2.64181	0.0242715
sugt1	SGT1 homolog, MIS12 kinetochore complex assembly cochaperone	-1.53837	0.0382007
sun2	SUN domain-containing protein	-2.4123	0.0238997
svbp	Small vasohibin binding protein	-1.87366	0.0283106
swi5	SWI5 homologous recombination repair protein	-2.06239	0.00298591
syce3	Zgc:194246	-1.81868	0.0032479
syde2	Synapse defective Rho GTPase homolog 2	1.64224	0.0455557
syn2	Synapsin IIb	-1.78221	0.0163643
syt9	Synaptotagmin IXb	1.95425	0.0110632
sytl4	Synaptotagmin-like 4	-2.49553	0.00633288
sytl5	Synaptotagmin-like 5	1.62835	0.032321
tacc3	Transforming, acidic coiled-coil containing protein 3	-1.98507	0.00224223
tacr2	Tachykinin receptor 2; Belongs to the G-protein coupled receptor 1 family.	-3.13392	0.00690864
tango2	Transport and golgi organization 2 homolog (Drosophila)	-1.67864	0.0107208
tapbpl	TAP binding protein like	1.55791	0.0396158
tapt1	Transmembrane anterior posterior transformation 1b	-1.55936	0.0265359
tasp1	Taspase, threonine aspartase, 1	-1.69939	0.0148318
tbc1d15	TBC1 domain family, member 15	-1.80131	0.0128535
tbc1d32	Uncharacterized protein	-2.20664	0.0058485
tbccd1	TBCC domain containing 1	-1.93573	0.0100296
tbk1	TANK-binding kinase 1	-1.66395	0.0136783
tbx20	T-box transcription factor 20	-2.10847	0.022969
tcaim	T cell activation inhibitor, mitochondrial	-1.95175	0.0292251
tcea1	Transcription elongation factor A (SII), 1	-1.55776	0.00771803
tcerg1l	Uncharacterized protein	2.78726	0.00115281
tcf4	Transcription factor 4	1.59797	0.0298276
tcp11l2	T-complex 11, testis-specific-like 2	-1.8075	0.0475268
tcta	T-cell leukemia translocation-altered gene protein homolog	-1.60054	0.0295899
tcte1	T-complex-associated-testis-expressed 1	-2.55832	0.0100149
tctex1d1	Tctex1 domain containing 1	-2.74908	0.0100149
tctex1d2	APH domain-containing protein	-2.14458	0.00329562
tctn1	Tectonic family member 1	-2.12367	0.023457
tctn2	Tectonic family member 2	-2.42436	0.0077818
tctn3	DUF1619 domain-containing protein	-2.49457	0.0023106
tdrd3	Tudor domain containing 3	-1.64413	0.019639
tecpr2	Tectonin beta-propeller repeat containing 2	-1.65167	0.01797
tekt1	Tektin 1	-2.27342	0.0434342
terb1	Telomere repeat binding bouquet formation protein 1	-2.40513	0.0022215
tesk2	Testis associated actin remodelling kinase 2	-1.72608	0.0153087
tex30	Testis expressed 30	-2.39726	0.0131774
tex47	Uncharacterized protein	-2.42032	0.00950459
tex9	Testis expressed 9	-2.45205	0.0117023
tfip11	Tuftelin-interacting protein 11; Involved in pre-mRNA splicing, specifically in spliceosome disassembly during late-stage splicing events. ; Belongs to the TFP11/STIP family.	-1.80091	0.0423565
tgoln2	Uncharacterized protein	-1.53476	0.00944793
thada	THADA armadillo repeat containing	-1.64465	0.0259024
thop1	Thimet oligopeptidase 1	-1.9495	0.0161759
timm8b	Translocase of inner mitochondrial membrane 8 homolog B (yeast); Belongs to the small Tim family.	-1.67404	0.0413061
tlcd2	TLC domain containing 2	1.80073	0.0138868
tlr5	TIR domain-containing protein; Belongs to the Toll-like receptor family.	1.8538	0.0278697
tm4sf4	Transmembrane 4 L six family member 4	-2.72326	0.0201519
tmbim6	Testis enhanced gene transcript (BAX inhibitor 1); Belongs to the BI1 family.	-2.1831	0.00231959
tmco6	Transmembrane and coiled-coil domains 6	-1.71832	0.0294515
tmeff2	Transmembrane protein with EGF-like and two follistatin-like domains 2a	1.64383	0.0337875
tmem100	Transmembrane protein 100	3.36266	0.0219072
tmem107	Transmembrane protein 107 like	-2.76796	0.00166876
tmem128	Transmembrane protein 107	-2.65124	0.00403411
tmem134	Transmembrane protein 134	-2.57689	0.00451698
tmem169	Transmembrane protein 169b	-2.09019	0.022672
tmem17	Transmembrane protein 17	-2.45795	0.0023106
tmem175	Transmembrane protein 175	1.71229	0.0155621
tmem216	Transmembrane protein 216	-2.15125	0.0118044
tmem218	Transmembrane protein 218	-2.04035	0.0154725
tmem231	Transmembrane protein 231	-1.7212	0.00340058
tmem234	Transmembrane protein 234	-1.69317	0.0138868
tmem244	Transmembrane protein 244	-2.06798	0.0278639
tmem33	Transmembrane protein 33	-2.09134	0.0103619
tmem38b	Transmembrane protein 38B	-1.99674	0.011776
tmem43	Uncharacterized protein	-2.69693	0.00161552
tmem53	Transmembrane protein 53	-2.65162	0.00999236
tmem67	Transmembrane protein 67	-2.16677	0.00259298
tmem81	- -	-2.13914	0.035445
tnip1	TNFAIP3 interacting protein 1	-1.76361	0.00441991
tnnt2	Troponin T type 2a (cardiac)	2.33874	0.027327
tnr	Tenascin R (restrictin, janusin)	1.50795	0.0175098
togaram1	TOG array regulator of axonemal microtubules 1	-1.89422	0.0432638
tollip	Toll interacting protein	-1.79838	0.0104095
top2b	TOP4c domain-containing protein	-1.53934	0.0205172
tpgs2	Zgc:64106	-1.81926	0.00757963
tpk1	Thiamin pyrophosphokinase 1	-2.10873	0.0196408
tpst1	Protein-tyrosine sulfotransferase; Catalyzes the O-sulfation of tyrosine residues within acidic motifs of polypeptides, using 3'-phosphoadenylyl sulfate (PAPS) as cosubstrate; Belongs to the pro [...]	-1.8534	0.0107157
tpx2	TPX2 microtubule nucleation factor	-1.76023	0.00496802
trabd	TraB domain containing	-1.87055	0.0204875
traf3ip1	TNF receptor-associated factor 3 interacting protein 1	-1.97491	0.00764427
trappc12	Trafficking protein particle complex 12	-1.74274	0.0188593
trim23	Tripartite motif containing 23	-2.02273	0.0475046
trnar-ccu_4	- -	-3.68642	0.0147487
trpc1	Transient receptor potential cation channel, subfamily C, member 1; Belongs to the transient receptor (TC 1.A.4) family.	2.01996	0.0081085
trpc4ap	Transient receptor potential cation channel, subfamily C, member 4 associated protein a	-1.80991	0.00853518
trpt1	tRNA phosphotransferase 1	-2.32406	0.0456333
tsfm	Elongation factor Ts, mitochondrial; Associates with the EF-Tu.GDP complex and induces the exchange of GDP to GTP. It remains bound to the aminoacyl-tRNA.EF- Tu.GTP complex up to the GTP hydroly [...]	-2.2029	0.00910936
tshz1	Teashirt zinc finger homeobox 1	1.64122	0.0341485
tsnaxip1	TSNAXIP1_N domain-containing protein	-2.30463	0.00446788
ttc21b	Tetratricopeptide repeat domain 21B	-2.7441	0.00193426
ttc25	Tetratricopeptide repeat domain 25	-2.5392	0.00947333
ttc26	Tetratricopeptide repeat domain 26	-1.76929	0.0036931
ttc29	Uncharacterized protein	-2.63911	0.00514481
ttc5	Tetratricopeptide repeat domain 5	-1.79158	0.00901895
ttc8	Tetratricopeptide repeat domain 8	-2.41895	0.00224223
ttc9c	Tetratricopeptide repeat domain 9C	-1.50759	0.0277813
ttll11	Tubulin tyrosine ligase-like family, member 11	-1.93671	0.0166076
ttll2	Tubulin tyrosine ligase-like family, member 2	-2.38858	0.0292251
ttll5	Tubulin tyrosine ligase-like family, member 5	-1.85672	0.0102576
ttll6	Tubulin tyrosine ligase-like family, member 6	-2.78839	0.00609021
ttll7	Tubulin tyrosine ligase-like family, member 7	-2.31519	0.00231959
ttll9	Tubulin tyrosine ligase-like family, member 9	-2.76408	0.00299858
tube1	Tubulin, epsilon 1; Belongs to the tubulin family.	-2.1016	0.00403411
txn2	Thioredoxin 2	-1.61302	0.00999236
txndc11	Thioredoxin domain containing 11	-1.73789	0.0108036
txnl4b	Uncharacterized protein	-1.5431	0.0087823
uba1	Ubiquitin-like modifier activating enzyme 1; Belongs to the ubiquitin-activating E1 family.	-1.74249	0.0117911
ubac1	UBA domain containing 1	-1.88711	0.0136167
ubc	Uncharacterized protein	-1.55626	0.032696
ube2f	Ubiquitin-conjugating enzyme E2F (putative); Belongs to the ubiquitin-conjugating enzyme family.	-2.04588	0.0295913
ube2g1	Ubiquitin-conjugating enzyme E2G 1a (UBC7 homolog, yeast); Belongs to the ubiquitin-conjugating enzyme family.	-2.12123	0.00403411
ube2h	Ubiquitin-conjugating enzyme E2H (UBC8 homolog, yeast); Belongs to the ubiquitin-conjugating enzyme family.	-2.12765	0.020677
ube2n	Ubiquitin conjugating enzyme E2 N; Belongs to the ubiquitin-conjugating enzyme family.	-1.90588	0.012085
ube2s	Ubiquitin-conjugating enzyme E2S; Belongs to the ubiquitin-conjugating enzyme family.	-2.00573	0.00340058
ube2t	Ubiquitin-conjugating enzyme E2T (putative)	-1.69417	0.00164736
ube2w	UBIQUITIN_CONJUGAT_2 domain-containing protein	-2.029	0.025604
ubfd1	Ubiquitin family domain containing 1	-1.70576	0.00609728
ubqln1	Ubiquilin 1	1.86355	0.0383079
ubxn10	UBX domain protein 10	-2.32079	0.0151634
ulk4	Unc-51 like kinase 4	-1.93436	0.0207964
unc119b	Unc-119 homolog 1	-2.2104	0.0186214
unc13b	Unc-13 homolog B	1.63637	0.0307993
unc50	Unc-50 homolog (C. elegans)	-1.92657	0.021909
usp19	Ubiquitin specific peptidase 19	-1.55747	0.0417349
usp33	Ubiquitin carboxyl-terminal hydrolase	-1.97492	0.0199763
usp38	Ubiquitin specific peptidase 38; Belongs to the peptidase C19 family.	-2.59095	0.00251958
ust	Uronyl 2-sulfotransferase a	1.65606	0.00699809
vapa	VAMP (vesicle-associated membrane protein)-associated protein A, like	-2.09789	0.00441991
vav3	Vav guanine nucleotide exchange factor 3	1.68453	0.00934842
vezt	Vezatin, adherens junctions transmembrane protein	-1.77674	0.0136167
vit	Vitrin	2.62373	0.00403411
vps4a	Vacuolar protein sorting 4 homolog A; Belongs to the AAA ATPase family.	-1.63422	0.00548734
vps9d1	VPS9 domain containing 1	-1.67809	0.0447913
wdcp	WD repeat and coiled coil containing	-1.51047	0.0172052
wdpcp	WD repeat containing planar cell polarity effector	-1.97669	0.00970071
wdr19	WD repeat domain 19	-1.96718	0.0023106
wdr27	WD repeat domain 27	-2.21886	0.00934842
wdr33	WD repeat domain 33	-2.05992	0.00904357
wdr34	WD repeat domain 34	-2.08461	0.0139134
wdr35	WD repeat-containing protein 35	-2.45308	0.00467913
wdr45b	WD repeat domain 45B	-1.61936	0.0145813
wdr54	WD repeat domain 54	-2.66729	0.00220874
wdr60	WD repeat domain 60	-1.82208	0.0100296
wdr63	WD repeat domain 63	-3.01405	0.000947055
wdr66	WD repeat domain 66	-2.93544	0.0023106
wdr7	WD repeat domain 7	-1.72889	0.0192604
wdr83os	WD repeat domain 83 opposite strand	-1.99705	0.00189528
wdr88	- -	-3.01284	0.00475488
wdr90	WD repeat domain 90	-1.8184	0.00469071
wdr92	WD repeat domain 92	-2.57145	0.0023106
wnt4	Protein Wnt; Ligand for members of the frizzled family of seven transmembrane receptors; Belongs to the Wnt family.	1.90872	0.046431
wrap73	WD repeat containing, antisense to TP73	-2.27608	0.00281403
wsb2	WD repeat and SOCS box containing 2	-2.92508	0.00521627
wwc1	WW and C2 domain containing 1	-1.87439	0.0287252
xrra1	Uncharacterized protein	-2.89945	0.0059416
ybx1	Y box binding protein 1	-2.1248	0.022719
zbtb24	Zinc finger and BTB domain containing 24	-2.03447	0.00765905
zbtb3	Zinc finger and BTB domain containing 3	-2.35856	0.0186412
zbtb7a	Zinc finger and BTB domain containing 7a	-1.87246	0.0274278
zc2hc1a	Zinc finger, C2HC-type containing 1A	-2.13497	0.00636346
zc2hc1c	- -	-2.7172	0.0022215
zc3h14	Zinc finger CCCH-type containing 14	-1.55006	0.00877501
zc3h3	Zinc finger CCCH-type containing 3	-2.2528	0.0337875
zdhhc1	Palmitoyltransferase; Belongs to the DHHC palmitoyltransferase family.	-2.01467	0.00877501
zdhhc24	Palmitoyltransferase; Belongs to the DHHC palmitoyltransferase family.	-1.8355	0.00328274
zeb2	Zinc finger E-box binding homeobox 2b	1.66494	0.00765905
zfand2a	Zinc finger, AN1-type domain 2A	-1.98931	0.027497
zfand4	Zinc finger, AN1-type domain 4	-2.44132	0.00575164
zfyve19	Zinc finger, FYVE domain containing 19	-2.00692	0.0281897
zmat4	Zinc finger, matrin-type 4b	-2.24832	0.0232539
zmynd10	Zinc finger, MYND-type containing 10	-2.20934	0.0142264
zmynd12	Zinc finger, MYND-type containing 12	-2.7251	0.0102472
znf277	Zinc finger protein 277	-1.89349	0.0108099
znf280d	Zinc finger protein 280D	-1.55878	0.00854801
znf385a	Uncharacterized protein	2.19145	0.0258965
znf831	Uncharacterized protein	1.52701	0.0467796
znfx1	Zinc finger, NFX1-type containing 1	1.56592	0.0108466
znhit1	Zinc finger, HIT-type containing 1	-1.85132	0.0104509
zswim2	Zinc finger, SWIM-type containing 2	-2.9575	0.010115
zswim6	Zinc finger, SWIM-type containing 6	-1.77958	0.0326725

## Sheet: Supplementary Table S2b
Supplementary Table S2b. Protein-Protein interaction imput list (DysF vs WILD)				Legend
input protein term	annotation	log2FoldChange	padj	DysF, Dysfunctional Farmed group; WILD, wild group
abca2	ATP-binding cassette, sub-family A (ABC1), member 2	2.41973	0.00494374	log2FoldChange, adjusted P value
abcb1	ATP-binding cassette, sub-family B (MDR/TAP), member 4	1.85405	0.00535691	padj, Bonferroni or Benjamini adjusted P value
abhd15	Abhydrolase domain containing 15a	1.79698	0.0364878
ablim3	Actin binding LIM protein family, member 3	2.13821	0.000473033
abr	ABR activator of RhoGEF and GTPase	-1.5585	0.0131883
acan	Aggrecan b	2.12049	0.00258199
ackr4	Atypical chemokine receptor 4b; Belongs to the G-protein coupled receptor 1 family.	2.31933	0.0300332
actc1	Zgc:86709	2.25917	0.0166485
acvr1	Receptor protein serine/threonine kinase; Belongs to the protein kinase superfamily. TKL Ser/Thr protein kinase family. TGFB receptor subfamily.	1.61876	0.0234247
acyp1	Acylphosphatase	-2.30064	0.0158667
adam8	ADAM metallopeptidase domain 8a	-1.66273	0.0214429
adamtsl1	Uncharacterized protein	2.75116	0.00576298
adamtsl5	ADAMTS like 5	2.35149	0.017549
adcy8	Adenylate cyclase type 8; Catalyzes the formation of the signaling molecule cAMP in response to G-protein signaling.	1.57139	0.00952213
add2	Adducin 2 (beta)	1.64263	0.0492145
adgb	Androglobin; Belongs to the peptidase C2 family.	-1.73863	0.0398408
adgra2	Adhesion G protein-coupled receptor A2; Belongs to the G-protein coupled receptor 2 family.	1.59186	0.0356338
adm	Adrenomedullin a	2.7087	0.00650213
adprh	ADP-ribosylarginine hydrolase	1.84722	0.0148501
agfg1	ArfGAP with FG repeats 1a	-1.61257	0.0181004
agmo	Alkylglycerol monooxygenase; Belongs to the sterol desaturase family.	1.9	0.0233878
agtrap	Angiotensin II receptor-associated protein	1.76496	0.0386833
ahi1	Abelson helper integration site 1	-1.866	0.0159084
ajuba	Ajuba LIM protein	1.58125	0.00853532
ak7	Adenylate kinase 7b	-2.03166	0.0195282
ak9	Uncharacterized protein	-2.32698	0.0128348
akap12	A kinase (PRKA) anchor protein 12b	1.53882	0.0390343
akap6	- -	-1.54842	0.0421511
aldh1a1	Aldehyde dehydrogenase 1 family member A1; Belongs to the aldehyde dehydrogenase family.	1.99838	0.0336678
aldh8a1	Aldehyde dehydrogenase 8 family, member A1; Belongs to the aldehyde dehydrogenase family.	1.96137	0.0140506
amdhd1	Amidohydrolase domain containing 1	2.22164	0.00368593
ampd1	AMP deaminase; Belongs to the metallo-dependent hydrolases superfamily. Adenosine and AMP deaminases family.	2.18949	0.0301567
ampd3	AMP deaminase; Belongs to the metallo-dependent hydrolases superfamily. Adenosine and AMP deaminases family.	-2.14422	0.0400285
angel1	Endo/exonuclease/phosphatase domain-containing protein	1.62896	0.00270831
ankra2	Ankyrin repeat, family A (RFXANK-like), 2	-1.52772	0.0470864
ankrd13c	Ankyrin repeat domain 13C	-2.01798	0.0134021
ankrd29	Ankyrin repeat domain 29	2.60345	0.00369885
ankrd49	Ankyrin repeat domain 49	-1.73619	0.0321509
ano3	Anoctamin	-1.99047	0.0474303
ano4	Anoctamin	2.15543	0.00304097
ano7	Anoctamin	2.13566	0.0125069
ap1s3	AP complex subunit sigma; Belongs to the adaptor complexes small subunit family.	2.8312	0.0060326
ap4s1	Adaptor related protein complex 4 subunit sigma 1	-2.23841	0.0315104
apbb1	Amyloid beta (A4) precursor protein-binding, family B, member 1 (Fe65)	-1.65212	0.0110764
apc2	APC regulator of WNT signaling pathway 2	1.68602	0.00418714
apoa4	Apolipoprotein A-Ib	-2.77	0.0453408
aqp9	Aquaporin 9b; Belongs to the MIP/aquaporin (TC 1.A.8) family.	2.37667	0.0317767
arf4	Uncharacterized protein; Belongs to the small GTPase superfamily. Arf family.	2.49417	0.00181876
arhgap40	Rho GTPase activating protein 40	-2.29652	0.0308458
arhgef33	- -	4.15143	5.13586e-06
arhgef7	Rho guanine nucleotide exchange factor (GEF) 7a	1.54789	5.07169e-05
arhgef9	Cdc42 guanine nucleotide exchange factor (GEF) 9b	1.54352	0.0241139
arid3a	AT rich interactive domain 3A (BRIGHT-like)	-1.92662	0.0499431
arih1	RBR-type E3 ubiquitin transferase	-2.28595	0.0116227
arl10	Uncharacterized protein	1.64518	0.0290127
arl13b	ADP-ribosylation factor-like 13b	-1.88074	0.00947859
arl2bp	ADP-ribosylation factor-like 2 binding protein	-2.22905	0.0112564
arl9	ADP-ribosylation factor-like 9	1.87432	0.0264126
armc4	Armadillo repeat containing 4	-2.72928	0.00427025
armc9	Armadillo repeat containing 9	-2.33239	0.00542948
arpp21	Uncharacterized protein	-3.10519	0.000992026
asah2	Neutral ceramidase	2.70321	0.00205879
atat1	Alpha-tubulin N-acetyltransferase 1; Specifically acetylates 'Lys-40' in alpha-tubulin on the lumenal side of microtubules. Promotes microtubule destabilization and accelerates microtubule dynam [...]	-1.67457	0.0438866
atg10	ATG10 autophagy related 10 homolog (S. cerevisiae)	1.61242	0.0370893
atg12	Ubiquitin-like protein ATG12; Ubiquitin-like protein involved in autophagic vesicle formation; Belongs to the ATG12 family.	-1.60246	0.0434899
atp10b	ATPase phospholipid transporting 10B	3.34486	0.00304097
atp11c	Phospholipid-transporting ATPase; Belongs to the cation transport ATPase (P-type) (TC 3.A.3) family. Type IV subfamily.	-1.55073	0.0208562
atp8b1	Phospholipid-transporting ATPase; Belongs to the cation transport ATPase (P-type) (TC 3.A.3) family. Type IV subfamily.	1.61316	0.0344048
atxn2	Ataxin 2	-1.85984	0.00352462
atxn7l3	Ataxin-7-like protein 3; Component of the transcription regulatory histone acetylation (HAT) complex SAGA, a multiprotein complex that activates transcription by remodeling chromatin and mediati [...]	-2.25957	0.0131056
aurka	Aurora kinase A; Belongs to the protein kinase superfamily.	-1.93734	0.00270831
aurkaip1	Aurora kinase A interacting protein 1	-2.0207	0.0400831
b4galnt1	Beta-1,4 N-acetylgalactosaminyltransferase	1.83721	0.00400663
b4galnt4	Beta-1,4-N-acetylgalactosaminyltransferase; Transfers N-acetylgalactosamine (GalNAc) from UDP-GalNAc to N-acetylglucosamine-beta-benzyl with a beta-1,4-linkage to form N,N'- diacetyllactosediami [...]	1.53462	0.0152872
b4galt1	DP-Gal:betaGlcNAc beta 1,4- galactosyltransferase, polypeptide 1, like	-1.70315	0.0252253
b4galt7	Xylosylprotein beta 1,4-galactosyltransferase, polypeptide 7 (galactosyltransferase I)	-1.85541	0.0241139
b9d1	B9 protein domain 1	-2.19713	0.0143163
b9d2	- -	-2.24202	0.00165976
bank1	B cell scaffold protein with ankyrin repeats 1	3.10126	0.00650213
barhl1	Homeobox domain-containing protein	2.26955	0.0383509
bax	BCL2 associated X, apoptosis regulator a	-1.66688	0.0110758
bbs2	Bardet-Biedl syndrome 2	-2.05963	0.0217577
bbs4	Bardet-Biedl syndrome 4	-1.81303	0.017581
bbs5	Bardet-Biedl syndrome 5 protein homolog; Required for ciliogenesis; Belongs to the BBS5 family.	-2.38961	0.00524993
bbs7	Bardet-Biedl syndrome 7	-2.29017	0.00761913
bbs9	Bardet-Biedl syndrome 9	-2.35811	0.00250869
bcat1	Branched-chain-amino-acid aminotransferase; Belongs to the class-IV pyridoxal-phosphate-dependent aminotransferase family.	2.19404	0.021074
bcorl1	PUFD domain-containing protein	-1.73419	0.027462
bend4	BEN domain containing 4	2.48543	0.02169
best3	Bestrophin homolog; Forms chloride channels; Belongs to the bestrophin family.	3.38368	0.000837125
bfsp2	Beaded filament structural protein 2, phakinin; Belongs to the intermediate filament family.	2.0771	0.00369885
bhlha15	Basic helix-loop-helix family, member a15	2.05855	0.0232895
bicc1	BicC family RNA binding protein 1a	1.87784	0.0132383
bmi1	Bmi1 polycomb ring finger oncogene 1a	1.73109	0.0161902
bmp15	Bone morphogenetic protein 15	1.68366	0.022633
bola1	BolA family member 1; Belongs to the BolA/IbaG family.	-1.52141	0.0388567
bpgm	Phosphoglycerate mutase; Belongs to the phosphoglycerate mutase family. BPG- dependent PGAM subfamily.	-1.66603	0.0230653
brf2	BRF2 RNA polymerase III transcription initiation factor subunit	1.658	0.00304097
c6	Complement component 6	1.54954	0.0323937
c8a	Complement C8 alpha chain	2.26928	0.00304097
c9	Complement component 9	3.06815	0.0276703
cabcoco1	Uncharacterized protein	-2.81615	0.020779
cables1	Cdk5 and Abl enzyme substrate 1	1.80802	0.0110758
cacna1a	Voltage-dependent N-type calcium channel subunit alpha; Voltage-sensitive calcium channels (VSCC) mediate the entry of calcium ions into excitable cells and are also involved in a variety of cal [...]	2.42131	0.00233947
calb2	Calbindin 2a	1.97394	0.0379915
calcr	Calcitonin receptor; Belongs to the G-protein coupled receptor 2 family.	2.14219	0.0492898
calm2	Calmodulin 2a (phosphorylase kinase, delta); Belongs to the calmodulin family.	-2.23761	0.00312818
calm3	Calmodulin 3	-1.5342	0.0162021
camta1	Uncharacterized protein	-1.79609	0.0274195
casc1	Cancer susceptibility candidate 1	-2.22393	0.0218529
catip	Ciliogenesis associated TTC17 interacting protein	-2.2889	0.0187163
cc2d2a	Coiled-coil and C2 domain containing 2A	-2.20854	0.00446489
ccdc103	Dynein_attach_N domain-containing protein	-2.09528	0.0339207
ccdc105	Coiled-coil domain containing 105	1.81914	0.0214429
ccdc112	Coiled-coil domain containing 112	-1.99699	0.0350351
ccdc113	DUF4201 domain-containing protein	-2.25657	0.00390912
ccdc125	Coiled-coil domain containing 125	1.60751	0.0234247
ccdc13	Coiled-coil domain containing 13	-2.17401	0.0388166
ccdc148	Coiled-coil domain containing 148	-2.0789	0.0153594
ccdc153	Coiled-coil domain containing 153	-2.25731	0.0364525
ccdc158	Uncharacterized protein	-2.19912	0.0325119
ccdc171	Uncharacterized protein	-1.77504	0.0265129
ccdc172	Coiled-coil domain containing 172	-1.92255	0.0136228
ccdc173	Coiled-coil domain containing 173	-1.68977	0.0477776
ccdc18	Coiled-coil domain containing 18	-1.73956	0.0165637
ccdc181	Coiled-coil domain containing 181	-2.32179	0.0123654
ccdc191	Coiled-coil domain containing 191	-1.84791	0.0228763
ccdc30	Coiled-coil domain containing 30	-1.8726	0.01902
ccdc39	Uncharacterized protein	-2.33196	0.00739441
ccdc40	Coiled-coil domain containing 40	-1.71919	0.0214429
ccdc61	Coiled-coil domain containing 61	-1.6031	0.0165237
cchcr1	Uncharacterized protein	-2.01713	0.00344082
ccna1	Cyclin A1; Belongs to the cyclin family.	-2.89771	0.00226206
ccna2	Cyclin A2; Belongs to the cyclin family.	-1.82145	0.0139845
ccnj	Cyclin J; Belongs to the cyclin family.	1.64179	0.00863583
ccp110	Uncharacterized protein	-2.74095	0.0116227
cdc42ep1	CDC42 effector protein (Rho GTPase binding) 1b	2.19159	0.0117385
cdh18	Cadherin 18; Cadherins are calcium-dependent cell adhesion proteins.	1.55991	0.0428852
cdh6	Cadherin 6; Cadherins are calcium-dependent cell adhesion proteins.	1.70294	0.0269355
cdipt	CDP-diacylglycerol--inositol 3-phosphatidyltransferase	-1.5573	0.0102757
cdk1	Cyclin-dependent kinase 1; Belongs to the protein kinase superfamily.	-1.66127	0.00627484
cdk20	Cyclin-dependent kinase 20; Belongs to the protein kinase superfamily.	-1.79273	0.0364894
cdk5r1	Cyclin-dependent kinase 5 activator	-2.64167	0.0270447
cdkl5	Cyclin dependent kinase like 5	-2.02436	0.0106329
cdkn2d	Cyclin-dependent kinase inhibitor 2D (p19, inhibits CDK4)	-2.80554	0.00035293
cdx1	Caudal type homeobox 1a	1.92698	0.0369351
celf4	Uncharacterized protein	1.93913	0.0271286
cenpe	CENP-H domain-containing protein	-1.62447	0.0196792
cenpf	Centromere protein F	-1.75465	0.00699854
cenpi	Centromere protein I	-2.00919	0.00908227
cenpn	Centromere protein N	-1.57119	0.0324958
cep104	Centrosomal protein 104	-2.05441	0.0209356
cep112	Centrosomal protein 112	-1.68758	0.0219626
cep126	Centrosomal protein 126	-1.88288	0.027462
cep128	Centrosomal protein 128	-1.83133	0.00486013
cep164	- -	-1.57262	0.0273714
cep295	- -	-1.60909	0.0166835
cep41	Centrosomal protein 41	-2.27169	0.0245926
cep76	Centrosomal protein 76	-1.83444	0.0117793
cep89	Centrosomal protein 89	-1.84872	0.016284
cerk	Ceramide kinase	2.14423	0.00331526
cetn3	Centrin 3	-1.88276	0.00767262
cfap20	Cilia and flagella associated protein 20	-2.44464	0.0201529
cfap206	Cilia and flagella associated protein 206	-2.05025	0.047568
cfap221	Si:ch73-222h13.1	-1.97493	0.038359
cfap43	Cilia and flagella associated protein 43	-2.29574	0.0218529
cfap44	WD_REPEATS_REGION domain-containing protein	-1.86611	0.0336678
cfap45	Cilia and flagella associated protein 45	-2.21192	0.0165682
cfap46	- -	-1.96297	0.0231393
cfap52	Cilia and flagella associated protein 52	-2.16148	0.0457527
cfap54	- -	-2.24669	0.0135996
cfap57	Cilia and flagella associated protein 57	-2.33664	0.00368593
cfap58	Cilia and flagella associated protein 58	-2.29151	0.0104583
cfap69	Uncharacterized protein	-2.34395	0.00527314
cfap70	Cilia and flagella associated protein 70	-2.06152	0.019538
cfap74	- -	-2.06925	0.014822
cfap99	Cilia and flagella associated protein 99	-2.85251	0.00359012
chrnb2	Cholinergic receptor, nicotinic, beta 2	1.78128	0.0260721
chst1	Sulfotransferase; Belongs to the sulfotransferase 1 family.	2.07909	0.0371806
chst12	Carbohydrate sulfotransferase	2.01937	0.0143789
cib1	Calcium and integrin binding 1 (calmyrin)	-2.46419	0.00978408
cidec	Cell death inducing DFFA like effector c	1.91466	0.0184607
ciita	NACHT domain-containing protein	2.31429	0.0208193
cip2a	Cell proliferation regulating inhibitor of protein phosphatase 2A	-2.06384	0.0094159
cir1	Corepressor interacting with RBPJ, 1	-1.56014	0.00947912
clip2	CAP-GLY domain containing linker protein 2	1.58221	0.0274195
clk2	CDC-like kinase 2a	-1.81171	0.0275723
cln6	CLN6 transmembrane ER protein a	-2.24146	0.000760872
clstn2	Uncharacterized protein	3.32026	0.018833
cltcl1	Clathrin heavy chain; Clathrin is the major protein of the polyhedral coat of coated pits and vesicles; Belongs to the clathrin heavy chain family.	1.69862	0.0108243
cluap1	Clusterin associated protein 1	-2.02108	0.00483816
cnn1	Calponin; Thin filament-associated protein that is implicated in the regulation and modulation of smooth muscle contraction. It is capable of binding to actin, calmodulin, troponin C and tropomy [...]	-1.87955	0.00859521
cntd1	Cyclin N-terminal domain containing 1	-2.48454	0.0219204
col20a1	Uncharacterized protein	1.81783	0.0207826
col27a1	Fibrillar collagen NC1 domain-containing protein	1.90177	0.0106329
col28a1	- -	1.84852	0.0462718
col7a1	Collagen, type VII, alpha 1	1.55691	0.0202048
col9a2	Procollagen, type IX, alpha 2	1.91041	0.00699854
col9a3	Collagen, type IX, alpha 3	2.41207	0.00217908
comp	Cartilage oligomeric matrix protein	2.37577	0.0125757
copb2	WD_REPEATS_REGION domain-containing protein	1.58349	0.0347346
coq7	5-demethoxyubiquinone hydroxylase, mitochondrial; Catalyzes the hydroxylation of 2-polyprenyl-3-methyl-6- methoxy-1,4-benzoquinol (DMQH2) during ubiquinone biosynthesis. Has also a structural ro [...]	-1.75976	0.0107611
coro2a	Coronin; Belongs to the WD repeat coronin family.	2.2779	0.0157876
cpsf7	Cleavage and polyadenylation specific factor 7	-2.22572	0.00651571
cpxm2	Carboxypeptidase X, M14 family member 2	2.8837	0.0131883
creg2	Cellular repressor of E1A-stimulated genes 2; Belongs to the CREG family.	2.45481	0.000565286
cs	Citrate synthase; Belongs to the citrate synthase family.	-1.56696	0.0415237
cspg4	Chondroitin sulfate proteoglycan 4	1.59034	0.0171481
cstf3	Cleavage stimulation factor, 3' pre-RNA, subunit 3	-1.54017	0.0170599
cttnbp2	Cortactin binding protein 2	1.60518	0.0367376
cunh11orf53	Si:ch211-213d14.1	-1.81762	0.0141472
cunh12orf29	Zgc:103499	1.50652	0.0162021
cunh12orf56	Si:ch211-258f14.2	-1.95171	0.0291668
cunh14orf180	Si:dkey-206p8.1	3.20595	0.00146373
cunh16orf45	BMERB domain containing 1	1.97985	0.00210005
cunh16orf70	Si:dkey-102f14.5	-1.69412	0.0189521
cunh17orf97	- -	-2.04673	0.0494402
cunh19orf44	DUF4614 domain-containing protein	-1.78915	0.0284791
cunh1orf112	Si:dkey-97o5.1	-1.74729	0.04586
cunh1orf131	Zgc:194224	-1.81568	0.0196476
cunh1orf228	Armadillo like helical domain containing 1	-2.41258	0.0327809
cunh20orf194	Si:ch211-194c3.5	-2.02127	0.0256975
cunh21orf59	Cilia and flagella associated protein 298	-2.44444	0.00873595
cunh22orf23	Uncharacterized protein	-2.07464	0.0305276
cunh2orf88	Uncharacterized protein	2.09791	0.00620367
cunh3orf67	Zgc:162324	-1.94171	0.0377975
cunh5orf42	- -	-2.32486	0.00369885
cunh8orf34	Zgc:162928	1.512	0.0182734
cunh8orf89	- -	-2.44451	0.0311818
daglb	Diacylglycerol lipase, beta	-1.72925	0.0436943
dbf4	DBF4 zinc finger	-1.73936	0.0099779
dcaf12	DDB1 and CUL4 associated factor 12	-1.96573	0.0464085
dchs2	Uncharacterized protein	1.93774	0.0170507
dclk3	Doublecortin-like kinase 3	-1.98257	0.0311602
dctn2	Dynactin 2 (p50)	-1.84803	0.0105055
dcun1d5	DCN1-like protein	-1.80114	0.0136228
deptor	DEP domain containing MTOR-interacting protein	1.69117	0.0219204
dhrs11	Dehydrogenase/reductase (SDR family) member 11a; Belongs to the short-chain dehydrogenases/reductases (SDR) family.	-1.5097	0.0195282
dhrs7	Dehydrogenase/reductase (SDR family) member 7; Belongs to the short-chain dehydrogenases/reductases (SDR) family.	-2.31476	0.0269952
diaph3	Diaphanous-related formin 3	-1.74127	0.00352462
dio1	Iodothyronine deiodinase; Responsible for the deiodination of T4 (3,5,3',5'- tetraiodothyronine).	1.55162	0.0109338
dio2	Iodothyronine deiodinase; Responsible for the deiodination of T4 (3,5,3',5'- tetraiodothyronine).	-2.24611	0.047987
dis3l2	DIS3-like exonuclease 2; 3'-5'-exoribonuclease that specifically recognizes RNAs polyuridylated at their 3' end and mediates their degradation. Component of an exosome-independent RNA degradatio [...]	-1.74383	0.0108991
dll1	Delta-like protein; Putative Notch ligand involved in the mediation of Notch signaling.	2.28419	0.0357959
dlx1	Distal-less homeobox 1a	2.30459	0.0274195
dmc1	Meiotic recombination protein; May participate in meiotic recombination, specifically in homologous strand assimilation, which is required for the resolution of meiotic double-strand breaks; Bel [...]	-2.58896	0.00152292
dmrta1	DMRT like family A1	2.3191	0.00796501
dmxl2	Dmx-like 2	-1.60863	0.0234247
dnaaf1	Dynein assembly factor 1, axonemal	-2.81269	0.00181876
dnaaf2	Protein kintoun; Required for cytoplasmic pre-assembly of axonemal dyneins, thereby playing a central role in motility in cilia and flagella. Involved in pre-assembly of dynein arm complexes in [...]	-2.83551	0.00285757
dnaaf3	Dynein, axonemal, assembly factor 3 like	-2.08909	0.0238948
dnaaf4	Dynein axonemal assembly factor 4	-2.01209	0.0159084
dnah10	Dynein axonemal heavy chain 10	-1.90877	0.0374051
dnah12	Dynein, axonemal, heavy chain 12	-1.97101	0.0408449
dnai1	Dynein, axonemal, intermediate chain 1, paralog 2	-2.06935	0.0212942
dnai2	Dynein, axonemal, intermediate chain 2b	-2.04421	0.0431489
dnajb1	DnaJ heat shock protein family (Hsp40) member B1b	-1.88032	0.03334
dnajb13	DnaJ heat shock protein family (Hsp40) member B13	-2.2708	0.0262872
dnajc17	DnaJ (Hsp40) homolog, subfamily C, member 17	-1.64032	0.0176715
dnajc27	DnaJ (Hsp40) homolog, subfamily C, member 27	-2.53365	5.07169e-05
dnajc6	DnaJ (Hsp40) homolog, subfamily C, member 6	2.00621	0.0204842
dnal1	Dynein, axonemal, light chain 1	-2.27433	0.0214429
dnal4	Dynein light chain	-2.327	0.0244205
dnali1	Dynein, axonemal, light intermediate chain 1	-2.3037	0.0237286
dpcd	Deleted in primary ciliary dyskinesia homolog (mouse)	-1.79981	0.0162672
dpep1	Dipeptidase; Belongs to the metallo-dependent hydrolases superfamily. Peptidase M19 family.	2.58719	0.000356183
drap1	DR1-associated protein 1 (negative cofactor 2 alpha)	-1.57329	3.98763e-05
draxin	Draxin; Chemorepulsive axon guidance protein required for the development of spinal cord and forebrain commissures. Acts as a chemorepulsive guidance protein for commissural axons during develop [...]	2.41834	0.0251764
drc1	Dynein regulatory complex subunit 1 homolog (Chlamydomonas)	-2.12624	0.0388281
drc3	Dynein regulatory complex subunit 3	-2.40688	0.0234008
drc7	Uncharacterized protein	-2.33291	0.0159918
dtnb	Dystrobrevin	1.9273	0.00421953
dusp14	Dual specificity phosphatase 14; Belongs to the protein-tyrosine phosphatase family. Non- receptor class dual specificity subfamily.	2.02393	0.00575525
dusp26	Dual specificity protein phosphatase; Dual specificity phosphatase able to dephosphorylate phosphotyrosine, phosphoserine and phosphothreonine residues, with a preference for phosphotyrosine as [...]	2.11835	0.0047795
dync1i1	Dynein cytoplasmic 1 intermediate chain 1	-1.66725	0.0150651
dync2h1	Dynein cytoplasmic 2 heavy chain 1	-1.75887	0.0214964
dync2li1	Dynein, cytoplasmic 2, light intermediate chain 1	-2.33455	0.00524574
e2f8	E2F transcription factor 8	-1.5609	0.00716828
echdc2	Enoyl CoA hydratase domain containing 2; Belongs to the enoyl-CoA hydratase/isomerase family.	1.51384	0.028532
edaradd	EDAR-associated death domain	1.82609	0.0240559
efcab7	EF-hand calcium binding domain 7	-2.03136	0.0246669
efr3b	EFR3 homolog Bb (S. cerevisiae)	-1.85952	0.0338412
eif4g3	Eukaryotic translation initiation factor 4 gamma, 3a	-1.9706	0.00466128
elmod2	ELMO/CED-12 domain containing 2	-1.57525	0.0472335
elovl7	Elongation of very long chain fatty acids protein 7; Catalyzes the first and rate-limiting reaction of the four reactions that constitute the long-chain fatty acids elongation cycle. This endopl [...]	1.80241	0.0308458
emc10	ER membrane protein complex subunit 10	-1.79969	0.0265238
enkd1	Enkurin domain containing 1	-1.75218	0.0128572
eno4	Enolase 4	-1.99933	0.045605
enoph1	Enolase-phosphatase E1; Bifunctional enzyme that catalyzes the enolization of 2,3- diketo-5-methylthiopentyl-1-phosphate (DK-MTP-1-P) into the intermediate 2-hydroxy-3-keto-5-methylthiopentenyl- [...]	-1.55626	0.0435167
enox1	RRM domain-containing protein	1.69403	0.038155
enpep	Aminopeptidase	2.69579	0.00853532
enpp2	Ectonucleotide pyrophosphatase/phosphodiesterase 2	1.92431	0.0435594
enpp4	Ectonucleotide pyrophosphatase/phosphodiesterase 4	-1.67403	0.0170599
enpp5	Ectonucleotide pyrophosphatase/phosphodiesterase 5	1.9593	0.00304097
epha5	Uncharacterized protein	1.89397	0.0402655
ephx4	Epoxide hydrolase 4	-2.63735	0.0175476
erbb3	Protein kinase domain-containing protein	1.72313	0.0094159
espl1	Extra spindle pole bodies like 1, separase	-1.56741	0.0220934
esrp1	Epithelial splicing regulatory protein 1	1.8606	0.0125069
etnppl	Ethanolamine-phosphate phospho-lyase; Belongs to the class-III pyridoxal-phosphate-dependent aminotransferase family.	1.58639	0.0365977
etv1	Ets variant 1	2.27685	0.0120481
exoc4	Exocyst complex component 4	-1.76641	0.0424472
eya1	Eyes absent homolog; Belongs to the HAD-like hydrolase superfamily. EYA family.	1.63423	0.0075347
eya4	Eyes absent homolog; Belongs to the HAD-like hydrolase superfamily. EYA family.	1.59243	0.0304266
ezh1	Enhancer of zeste 1 polycomb repressive complex 2 subunit	2.03409	0.010402
f2rl3	F2R like thrombin or trypsin receptor 3; Belongs to the G-protein coupled receptor 1 family.	2.80911	0.00669914
faah	Fatty acid amide hydrolase	-1.71584	0.0292189
faf1	Fas (TNFRSF6) associated factor 1	-1.53465	0.0176295
fam124a	Family with sequence similarity 124 member A	2.01145	0.0119521
fam131c	Family with sequence similarity 131 member C	2.25942	0.00478525
fam177a1	Family with sequence similarity 177 member A1	-2.31036	0.00204261
fam184a	Family with sequence similarity 184 member A	-1.96227	0.0199577
fam189b	Si:dkey-7f3.9	1.58808	0.0156119
fam19a5	TAFA chemokine like family member 5a	2.41464	0.0247543
fam210b	Family with sequence similarity 210 member B	1.5075	0.0310883
fam214a	Family with sequence similarity 214 member A	-1.81587	0.0234008
fam221a	Family with sequence similarity 221 member A	-2.24804	0.03777
fam46a	Terminal nucleotidyltransferase 5A	2.52157	0.00974879
fam69c	Divergent protein kinase domain 1C	2.14158	0.00596722
fam72a	Family with sequence similarity 72 member B	-1.61329	0.0496102
fam83b	Family with sequence similarity 83 member B	2.20773	0.012053
fam92a	Family with sequence similarity 92 member A1	-1.5755	0.00998853
farp2	FERM, RhoGEF and pleckstrin domain protein 2	1.5125	0.0473135
faxdc2	Fatty acid hydroxylase domain containing 2; Belongs to the sterol desaturase family.	2.24084	0.00535691
fbf1	Uncharacterized protein	-2.35664	0.00795482
fbxl13	F-box and leucine-rich repeat protein 13	-2.88586	0.0075347
fbxl16	F-box and leucine-rich repeat protein 16	2.20839	0.016368
fbxo15	F-box domain-containing protein	-2.66897	0.0155189
fbxo32	F-box protein 32	2.2009	0.00200747
fbxo36	F-box protein 36a	-2.51412	0.016368
fbxo41	F-box protein 41	1.57226	0.00664621
fbxo47	F-box domain-containing protein	-2.1959	0.00379045
fbxo48	F-box protein 48	-1.70358	0.0472335
fbxw9	F-box and WD repeat domain containing 9	-1.77355	0.0380278
fdps	Uncharacterized protein; Belongs to the FPP/GGPP synthase family.	-1.77477	0.0105215
fgb	Fibrinogen beta chain	1.56859	0.00258199
fgd4	FYVE, RhoGEF and PH domain containing 4	2.018	0.010515
fgf13	Fibroblast growth factor; Belongs to the heparin-binding growth factors family.	2.23119	0.0182734
fign	Fidgetin; Belongs to the AAA ATPase family.	2.14927	0.0101941
fkbp10	Peptidylprolyl isomerase	-1.81605	0.0476926
flcn	Folliculin	-2.54147	0.00648217
fmr1	Fragile X mental retardation 1	-1.91913	0.0398453
fndc10	Uncharacterized protein	1.78538	0.0306102
foxg1	Forkhead box G1a	2.78529	0.0250297
foxh1	Forkhead box H1	1.78443	0.0445751
foxi2	Forkhead box i1	-1.76827	0.0213142
foxj3	Fork-head domain-containing protein	1.91428	0.0146674
foxm1	Forkhead box M1	-2.44799	0.00512662
frmpd2	PDZ domain-containing protein	2.85897	0.0342296
frrs1l	Ferric-chelate reductase 1-like	1.59121	0.0306102
fsip1	Uncharacterized protein	-1.88389	0.0195755
furin	Furin (paired basic amino acid cleaving enzyme) b; Belongs to the peptidase S8 family.	-1.60283	0.0216246
fut9	Fucosyltransferase 9a	2.28667	0.0188213
fzd10	Frizzled class receptor 10; Belongs to the G-protein coupled receptor Fz/Smo family.	1.5565	0.0208763
fzd3	Frizzled class receptor 3a; Belongs to the G-protein coupled receptor Fz/Smo family.	-1.83412	0.0470864
gab2	GRB2-associated binding protein 2	1.69499	0.00837207
gabbr2	Gamma-aminobutyric acid (GABA) B receptor, 2	1.8697	0.00524993
gabrd	Gamma-aminobutyric acid (GABA) A receptor, delta; Belongs to the ligand-gated ion channel (TC 1.A.9) family.	1.95866	0.0157417
gabrg1	Gamma-aminobutyric acid type A receptor gamma1 subunit; Belongs to the ligand-gated ion channel (TC 1.A.9) family.	2.59896	0.0482741
gal	Galanin/GMAP prepropeptide	2.23376	0.042398
gale	UDP-glucose 4-epimerase; Belongs to the NAD(P)-dependent epimerase/dehydratase family.	-2.38219	0.00128583
galnt13	Polypeptide N-acetylgalactosaminyltransferase	1.72283	0.0127271
galnt15	Polypeptide N-acetylgalactosaminyltransferase	-3.63078	0.00258199
galnt17	Polypeptide N-acetylgalactosaminyltransferase	2.38172	0.0155593
galnt9	Polypeptide N-acetylgalactosaminyltransferase	1.64503	0.0217121
gamt	Guanidinoacetate N-methyltransferase; Converts guanidinoacetate to creatine, using S- adenosylmethionine as the methyl donor. ; Belongs to the class I-like SAM-binding methyltransferase superfam [...]	1.5205	0.0274195
gck	Phosphotransferase	-1.93937	0.0188184
gda	Guanine deaminase; Catalyzes the hydrolytic deamination of guanine, producing xanthine and ammonia; Belongs to the metallo-dependent hydrolases superfamily. ATZ/TRZ family.	-3.01116	0.0153086
gdap1	Ganglioside induced differentiation associated protein 1; Belongs to the GST superfamily.	3.23527	0.00738653
gdf5	Growth differentiation factor 5	2.01873	0.0118518
gfi1b	Growth factor independent 1B transcription repressor	1.78065	0.0477776
gfod2	Glucose-fructose oxidoreductase domain containing 2	-2.12951	0.00363729
ggnbp2	Gametogenetin binding protein 2	-1.74386	0.00738653
gli3	GLI family zinc finger 3	1.72776	0.0253396
glod5	Glyoxalase domain containing 5	1.75088	0.00743058
glp2r	Glucagon like peptide 2 receptor; Belongs to the G-protein coupled receptor 2 family.	-1.50849	0.0366316
gnal	Uncharacterized protein	-1.86912	0.0478001
gnb5	Guanine nucleotide binding protein (G protein), beta 5a	1.9853	0.0433455
gng2	Guanine nucleotide-binding protein subunit gamma; Guanine nucleotide-binding proteins (G proteins) are involved as a modulator or transducer in various transmembrane signaling systems. The beta [...]	-1.55298	0.0212629
gng5	Guanine nucleotide-binding protein subunit gamma; Guanine nucleotide-binding proteins (G proteins) are involved as a modulator or transducer in various transmembrane signaling systems. The beta [...]	-1.92851	0.00522208
golga5	Golgin A5	-1.69387	0.0492145
golga7b	Golgin A7 family member B	1.8066	0.0450148
gpatch2	G-patch domain containing 2	-1.52539	0.0434899
gpr156	G protein-coupled receptor 156	1.94319	0.0194452
gpr176	G protein-coupled receptor 176	1.72907	0.027462
gpr19	G protein-coupled receptor 19	3.09243	0.0278586
gprin3	Si:dkeyp-123h10.2	2.42971	0.0325119
gramd1c	GRAM domain containing 1c	2.26634	0.00513928
grasp	GRP1 (general receptor for phosphoinositides 1)-associated scaffold protein	1.79668	0.00508643
gria2	Glutamate ionotropic receptor AMPA type subunit 2	-1.86339	0.0160684
grk7	G protein-coupled receptor kinase; Belongs to the protein kinase superfamily. AGC Ser/Thr protein kinase family. GPRK subfamily.	-3.04719	0.0105258
grtp1	Growth hormone regulated TBC protein 1b	-2.20889	0.0363335
grxcr2	Glutaredoxin and cysteine rich domain containing 2	3.39257	0.00698431
gtf2a1l	General transcription factor IIA, 1-like	1.58725	0.0148701
hace1	HECT domain and ankyrin repeat containing E3 ubiquitin protein ligase 1	-1.5296	0.0454883
hao2	Hydroxyacid oxidase 2 (long chain)	1.67928	0.00692341
haus3	HAUS augmin-like complex, subunit 3	-1.57472	0.0326019
haus6	HAUS augmin-like complex, subunit 6	-1.74663	0.0124658
hax1	HCLS1 associated protein X-1	-2.26396	0.0139845
hdac8	Histone deacetylase 8; Responsible for the deacetylation of lysine residues on the N-terminal part of the core histones (H2A, H2B, H3 and H4). Histone deacetylation gives a tag for epigenetic re [...]	-2.14016	0.00126837
hectd4	Uncharacterized protein	-1.82658	0.0258097
hexim1	HEXIM P-TEFb complex subunit 1	-1.62868	0.0302214
hfm1	Helicase for meiosis 1	-2.22035	0.00557784
hgd	Homogentisate 1,2-dioxygenase	2.52448	0.0148178
hhatl	Hedgehog acyltransferase like, b	1.70376	0.00755583
hhip	Hedgehog interacting protein	-1.78493	0.00829897
hip1r	Huntingtin interacting protein 1 related b	2.07387	0.0186975
hmces	Abasic site processing protein HMCES; Sensor of abasic sites in single-stranded DNA (ssDNA) required to preserve genome integrity by promoting error-free repair of abasic sites. Acts as an enzym [...]	-1.804	0.0466617
hmg20a	High mobility group 20A	-1.78665	0.0128348
hoxc13	Homeobox C13a	1.61457	0.0428645
hpn	Hepsin; Belongs to the peptidase S1 family.	1.67574	0.0391059
hprt1	Hypoxanthine phosphoribosyltransferase; Belongs to the purine/pyrimidine phosphoribosyltransferase family.	-2.08436	0.00735047
hps6	HPS6 biogenesis of lysosomal organelles complex 2 subunit 3	-1.94558	0.0176871
hs2st1	Heparan sulfate 2-O-sulfotransferase 1a	-2.91246	0.000376996
hsbp1	Heat shock factor binding protein 1a	-1.90126	0.0342408
hspa12b	Heat shock protein 12B	2.03372	0.00450114
hspa4l	Heat shock protein 4 like	1.82855	0.0042314
hspa5	Heat shock protein 5; Belongs to the heat shock protein 70 family.	-1.59681	0.0108879
hspb11	Zgc:158640	-2.19793	0.0273835
hunk	Hormonally up-regulated Neu-associated kinase	2.01818	0.0169656
hydin	HYDIN axonemal central pair apparatus protein	-2.00435	0.023245
ica1	Islet cell autoantigen 1	2.19671	0.00166982
ice1	Uncharacterized protein	-2.2781	0.00847906
iffo1	Intermediate filament family orphan 1b; Belongs to the intermediate filament family.	1.79675	0.0110758
ift140	Intraflagellar transport 140 homolog (Chlamydomonas)	-1.55265	0.0200997
ift172	Intraflagellar transport 172	-1.86695	0.00556789
ift20	Intraflagellar transport 20 homolog (Chlamydomonas)	-2.54228	0.0055296
ift22	Intraflagellar transport 22 homolog (Chlamydomonas)	-2.45947	0.0103286
ift27	Intraflagellar transport 27 homolog (Chlamydomonas)	-1.86664	0.0268464
ift43	Intraflagellar transport 43	-1.75398	0.017832
ift46	Uncharacterized protein	-2.11543	0.0338663
ift52	Intraflagellar transport 52 homolog (Chlamydomonas)	-1.9274	0.0152011
ift57	Intraflagellar transport 57 homolog (Chlamydomonas)	-2.20669	0.00368593
ift74	Intraflagellar transport 74	-1.61477	0.0334984
ift80	Intraflagellar transport 80 homolog (Chlamydomonas)	-2.34494	0.00683477
ift81	Intraflagellar transport 81 homolog	-2.13905	0.00331526
ift88	Intraflagellar transport 88 homolog	-1.95988	0.00626911
igdcc3	Immunoglobulin superfamily, DCC subclass, member 3	1.52561	0.0379915
igf1	Insulin-like growth factor 1	-1.81858	0.0334002
igf2bp3	Insulin-like growth factor 2 mRNA binding protein 3	2.08355	0.0264406
igfbp2	Insulin-like growth factor binding protein 2a	1.7339	0.0419227
igsf9b	Immunoglobulin superfamily member 9B	1.89777	0.00735047
il12rb1	Uncharacterized protein	1.9081	0.018255
il17rd	Interleukin 17 receptor D	1.82062	0.0210603
il17rel	IL17_R_N domain-containing protein	2.00169	0.0174116
ildr2	Immunoglobulin-like domain containing receptor 2	1.71656	0.0045334
ilkap	Integrin-linked kinase-associated serine/threonine phosphatase	-1.51011	0.0145251
incenp	Uncharacterized protein	-1.64819	0.00518045
inip	Ints3 and nabp interacting protein	-2.21401	0.0231393
inpp4a	Inositol polyphosphate-4-phosphatase type I Aa	1.8277	0.022327
inpp5e	Inositol polyphosphate-5-phosphatase E	-2.02647	0.0209706
insm2	INSM transcriptional repressor 2	-3.33708	0.0316865
ipo4	Importin 4	-1.65763	0.0267724
iqca1	Zgc:153738	-2.0326	0.0469897
iqcb1	IQ motif containing B1	-1.62949	0.0443481
iqcd	IQ motif containing D	-2.59312	0.00761913
iqcg	Uncharacterized protein	-2.4353	0.00446489
irf6	Interferon regulatory factor 6	2.31076	0.0118518
irs2	Insulin receptor substrate 2b	2.77085	0.00228595
isca1	Iron-sulfur cluster assembly 1	-1.9722	0.0219611
isl1	ISL LIM homeobox 1	2.63702	0.047987
itga6	Integrin, alpha 6a; Belongs to the integrin alpha chain family.	-1.56391	0.0373094
itgb6	Integrin beta; Belongs to the integrin beta chain family.	2.29814	0.0400285
jam3	Junctional adhesion molecule 3a	-2.77045	0.00460027
jhy	- -	-2.24675	0.0464696
jmjd8	JmjC domain-containing protein	-1.68183	0.0187696
jph3	Junctophilin; Junctophilins contribute to the formation of junctional membrane complexes (JMCs) which link the plasma membrane with the endoplasmic or sarcoplasmic reticulum in excitable cells. [...]	1.9325	0.0116227
kansl1l	KAT8 regulatory NSL complex subunit 1-like	-1.88989	0.0233853
kansl2	KAT8 regulatory NSL complex subunit 2	-1.70419	0.0199523
katnb1	Katanin p80 WD40 repeat-containing subunit B1; Participates in a complex which severs microtubules in an ATP-dependent manner. May act to target the enzymatic subunit of this complex to sites of [...]	-2.01188	0.0164805
kcnh5	Potassium voltage-gated channel, subfamily H (eag-related), member 5b	-1.77609	0.0291772
kcnk10	Potassium channel, subfamily K, member 10b; Belongs to the two pore domain potassium channel (TC 1.A.1.8) family.	1.97944	0.0450171
kcp	Si:dkey-266m15.6	2.02877	0.0145251
kdf1	Keratinocyte differentiation factor 1a	2.30484	0.0035969
kdsr	3-ketodihydrosphingosine reductase; Belongs to the short-chain dehydrogenases/reductases (SDR) family.	-1.64529	0.0229979
kiaa0753	Si:dkey-243i1.1	-1.59084	0.0425133
kiaa1024	- -	1.9924	0.01398
kiaa1328	- -	-1.57644	0.00692341
kiaa1549l	- -	2.56995	0.00058436
kiaa1958	Uncharacterized protein	1.57374	0.0166485
kif17	Kinesin-like protein; Belongs to the TRAFAC class myosin-kinesin ATPase superfamily. Kinesin family.	-2.60717	0.0110764
kif18a	Kinesin-like protein; Belongs to the TRAFAC class myosin-kinesin ATPase superfamily. Kinesin family.	-1.94083	0.00427631
kif1a	Kinesin family member 1Aa; Belongs to the TRAFAC class myosin-kinesin ATPase superfamily. Kinesin family.	2.13085	0.0110758
kif1bp	Kif1 binding protein	-1.5507	0.0278922
kif22	Kinesin-like protein; Belongs to the TRAFAC class myosin-kinesin ATPase superfamily. Kinesin family.	-1.72267	0.0115269
kif23	Kinesin family member 23; Belongs to the TRAFAC class myosin-kinesin ATPase superfamily. Kinesin family.	-1.79106	0.0274919
kif27	Kinesin family member 27; Belongs to the TRAFAC class myosin-kinesin ATPase superfamily. Kinesin family.	-2.41028	0.00217908
kif3a	Kinesin-like protein; Belongs to the TRAFAC class myosin-kinesin ATPase superfamily. Kinesin family.	-1.85421	0.0298241
kif3b	Kinesin-like protein; Belongs to the TRAFAC class myosin-kinesin ATPase superfamily. Kinesin family.	-2.59345	0.00393927
kifc1	Kinesin-like protein; Belongs to the TRAFAC class myosin-kinesin ATPase superfamily. Kinesin family.	-1.91996	0.00413554
kirrel2	Kirre like nephrin family adhesion molecule 3, like	2.31471	0.00181876
klc1	Kinesin light chain 1a	-2.49806	0.00352462
klf15	Kruppel like factor 15	2.85604	0.000916896
klhl29	Kelch-like family member 29	2.32903	0.00345645
klhl31	Kelch-like family member 31	2.69317	0.0268374
kpna2	Importin subunit alpha; Belongs to the importin alpha family.	-2.72772	0.00277652
krt222	Keratin 222; Belongs to the intermediate filament family.	2.08442	0.00466128
l3hypdh	Trans-L-3-hydroxyproline dehydratase	1.55656	0.0366422
lad1	Ladinin	2.72678	0.00928824
lama1	Uncharacterized protein	-2.62585	0.0364455
lamb3	- -	1.92079	0.0019182
lancl3	LanC like 3	2.45557	0.024335
laptm4b	Lysosomal protein transmembrane 4 beta	-1.77372	0.0469175
lca5	Lebercilin LCA5	-2.49576	0.00400663
lcorl	Ligand dependent nuclear receptor corepressor like	-1.65676	0.0350273
lgalsl	Galectin	2.04538	0.0220773
lgr6	Leucine rich repeat containing G protein-coupled receptor 6	2.0317	0.0146674
lgsn	Lengsin, lens protein with glutamine synthetase domain; Belongs to the glutamine synthetase family.	2.70076	0.00939161
lig4	DNA ligase	-1.92237	0.00266804
lin37	Lin-37 DREAM MuvB core complex component	-1.72039	0.00265993
lin52	Lin-52 DREAM MuvB core complex component	-2.12985	0.00608566
lin9	Lin-9 DREAM MuvB core complex component	-1.56945	0.0158861
lmcd1	LIM and cysteine-rich domains 1	-1.79356	0.022327
lmo4	- -	1.99173	0.0198114
lmo7	- -	1.50208	0.0469468
lmx1b	LIM homeobox transcription factor 1, beta b	1.67474	0.0402231
LOC111216303	- -	2.04283	0.0386375
LOC111216307	- -	-2.25947	0.0466721
LOC111216318	Si:ch211-203k16.3	1.59806	0.00535691
LOC111216364	L-threonine dehydrogenase	1.81256	0.00304097
LOC111216405	Notochord granular surface; Belongs to the intermediate filament family.	2.08858	0.0215781
LOC111216458	Uncharacterized protein	2.16399	0.0104474
LOC111216479	Fibronectin type-III domain-containing protein	1.77071	0.0144484
LOC111216531	- -	2.03263	0.012053
LOC111216537	MACPF domain-containing protein	2.12037	0.0204842
LOC111216544	- -	-2.68452	0.00319468
LOC111216552	Calcium voltage-gated channel subunit alpha1 H	2.25568	0.0055296
LOC111216572	Parvalbumin 7; Belongs to the parvalbumin family.	3.55745	0.00415101
LOC111216586	Prominin 1 b	-1.59849	0.0215222
LOC111216591	CTD (carboxy-terminal domain, RNA polymerase II, polypeptide A) small phosphatase like 3	-1.698	0.0232709
LOC111216600	- -	1.91373	0.0241716
LOC111216604	Mical-like 2b	1.73183	0.0224287
LOC111216606	Unc4.1 homeobox (C. elegans)	1.81997	0.00445616
LOC111216611	Heme-binding protein soul5, like	1.73451	0.0197384
LOC111216626	Protein disulfide-isomerase	2.62947	0.00757629
LOC111216694	Lecithin retinol acyltransferase a	2.95146	0.0438543
LOC111216706	Beta-1,3-N-acetylglucosaminyltransferase	2.05732	0.00665276
LOC111216747	FAM83 domain-containing protein	-1.65412	0.0175476
LOC111216788	NYD-SP28 domain-containing protein	-2.51327	0.0158861
LOC111216822	Uncharacterized protein; Belongs to the ATP:guanido phosphotransferase family.	2.75567	0.0158861
LOC111216844	Matrix metallopeptidase 23bb	2.85383	0.0112846
LOC111216864	Collagen, type IV, alpha 3	1.77927	0.0060326
LOC111216880	Flotillin; Belongs to the band 7/mec-2 family. Flotillin subfamily.	-1.90778	0.0161902
LOC111216898	Forkhead box A3	2.80739	0.0151485
LOC111216909	Zgc:154093	2.06574	0.0060326
LOC111216912	Hexosyltransferase	2.08407	0.0199489
LOC111216918	Zgc:85932; Belongs to the peptidase C2 family.	1.97873	0.01063
LOC111216922	- -	-2.42365	0.00557784
LOC111216957	Protein kinase domain-containing protein; Belongs to the protein kinase superfamily.	-2.30692	0.0306769
LOC111216958	Uncharacterized protein	2.90965	0.0115269
LOC111217005	Protein kinase domain-containing protein	1.77673	0.0204842
LOC111217008	FAT atypical cadherin 3b	1.69237	0.0326014
LOC111217011	FH2 domain containing 3	2.16642	0.00441807
LOC111217034	- -	2.51413	0.0161276
LOC111217037	Apoptosis inducing factor mitochondria associated 5	-2.24268	0.0262872
LOC111217077	- -	-2.39031	0.0194861
LOC111217078	Cytoplasmic polyadenylation element binding protein 4	-2.03956	0.0162177
LOC111217117	Golgi SNAP receptor complex member 1; Involved in transport from the ER to the Golgi apparatus as well as in intra-Golgi transport. It belongs to a super-family of proteins called t-SNAREs or so [...]	-1.84264	0.00640952
LOC111217137	zf-3CxxC domain-containing protein	-2.48858	0.00620232
LOC111217139	Calneuron 2	2.64902	0.000473033
LOC111217162	Sodium/hydrogen exchanger; Belongs to the monovalent cation:proton antiporter 1 (CPA1) transporter (TC 2.A.36) family.	-2.23583	0.00516623
LOC111217170	RAB34, member RAS oncogene family b	1.96842	0.0199577
LOC111217186	- -	2.72486	0.0425133
LOC111217236	Carbonic anhydrase IV c; Belongs to the alpha-carbonic anhydrase family.	1.70627	0.00630837
LOC111217239	ENTH domain-containing protein	-1.56943	0.0239372
LOC111217242	Glutamate receptor, ionotropic, kainate 1a	3.25797	0.000342533
LOC111217245	Kruppel-like factor 5 like	1.8597	0.0337923
LOC111217263	Translocating chain-associated membrane protein; Belongs to the TRAM family.	-1.58022	0.00650213
LOC111217271	Polypeptide N-acetylgalactosaminyltransferase	2.56163	0.0375587
LOC111217283	Uncharacterized protein; Belongs to the DOCK family.	1.81534	0.02162
LOC111217294	Uncharacterized protein; Cell surface proteoglycan that bears heparan sulfate. ; Belongs to the glypican family.	2.08396	0.00270831
LOC111217327	Rho family GTPase 1	2.20994	0.0259065
LOC111217346	SEFIR domain-containing protein	2.73826	0.00369885
LOC111217354	Fibulin 2	1.72193	0.0319442
LOC111217357	UDP-Gal:betaGlcNAc beta 1,4- galactosyltransferase, polypeptide 5	-2.0518	0.0365187
LOC111217410	- -	1.83887	0.017045
LOC111217442	Notch receptor 3	1.58489	0.047987
LOC111217458	Ectodermal-neural cortex 3	2.16131	0.0190763
LOC111217568	Phosphoinositide phospholipase C	2.65776	4.89254e-05
LOC111217569	- -	3.86567	0.00107199
LOC111217603	Protein Wnt; Ligand for members of the frizzled family of seven transmembrane receptors; Belongs to the Wnt family.	2.61362	0.00341403
LOC111217619	NUDE_C domain-containing protein	-1.64417	0.0193724
LOC111217621	Uncharacterized protein; Belongs to the TRAFAC class myosin-kinesin ATPase superfamily. Myosin family.	1.90283	0.0384136
LOC111217629	ADP-ribosylation factor-like 5C; Belongs to the small GTPase superfamily. Arf family.	1.92602	0.0352573
LOC111217633	Family with sequence similarity 83 member Fa	2.66432	0.00332979
LOC111217641	Guanine nucleotide-binding protein subunit gamma; Guanine nucleotide-binding proteins (G proteins) are involved as a modulator or transducer in various transmembrane signaling systems. The beta [...]	1.94687	0.0450596
LOC111217703	Uncharacterized protein; Belongs to the TRAFAC class myosin-kinesin ATPase superfamily. Myosin family.	-2.33191	0.0102144
LOC111217705	Uncharacterized protein	-2.35095	0.039468
LOC111217713	- -	-2.52656	0.00699854
LOC111217729	SH3 and cysteine rich domain 2	2.32265	0.00974849
LOC111217731	Si:dkey-208k4.2	2.17967	0.0159536
LOC111217801	Peptidase S1 domain-containing protein	3.19619	0.00352462
LOC111217811	Ceramide transporter 1b	-1.50522	0.0364005
LOC111217815	Zinc finger, FYVE domain containing 16	-1.69377	0.016284
LOC111217831	- -	2.13426	0.0108243
LOC111217833	Ankyrin repeat domain 34Ba	2.04642	0.0241139
LOC111217848	- -	-1.638	0.0250297
LOC111217875	Cryptochrome circadian regulator 5	2.34913	0.000498298
LOC111217890	Cholinergic receptor, nicotinic, beta 5a	1.90244	0.0165637
LOC111217898	- -	2.1779	0.0109225
LOC111217911	Uncharacterized protein	-1.87644	0.00527314
LOC111217928	Uncharacterized protein	1.77543	0.0396373
LOC111217942	Axin 2	2.6616	0.00522208
LOC111217983	Elongation factor 1-alpha; This protein promotes the GTP-dependent binding of aminoacyl- tRNA to the A-site of ribosomes during protein biosynthesis.	2.04523	0.0146674
LOC111217989	Uncharacterized protein	-1.75691	0.0395652
LOC111218018	CortBP2 domain-containing protein	1.6806	0.0223831
LOC111218066	- -	-1.62879	0.027462
LOC111218163	LIM domain-containing protein	-1.94079	0.00309161
LOC111218167	- -	-1.98565	0.0107861
LOC111218174	Protein phosphatase 2 regulatory subunit B''beta	-1.7468	0.0204842
LOC111218224	WD repeat, sterile alpha motif and U-box domain containing 1	2.31514	0.00509725
LOC111218248	Uncharacterized protein; Belongs to the beta/gamma-crystallin family.	1.83226	0.0345288
LOC111218263	FA_desaturase domain-containing protein; Belongs to the fatty acid desaturase type 1 family.	1.86831	0.0364005
LOC111218319	Crystallin, gamma M5; Belongs to the beta/gamma-crystallin family.	2.31646	0.00725353
LOC111218337	Immunoglobulin-like domain containing receptor 1b	1.81804	0.0383898
LOC111218370	Sodium/hydrogen exchanger; Belongs to the monovalent cation:proton antiporter 1 (CPA1) transporter (TC 2.A.36) family.	2.03751	0.00312818
LOC111218390	Uncharacterized protein; Belongs to the D-isomer specific 2-hydroxyacid dehydrogenase family.	2.10857	0.00283227
LOC111218404	Cyclin Y-like 1; Belongs to the cyclin family.	-1.58002	0.00712141
LOC111218410	Anosmin 1	1.79949	0.0314585
LOC111218426	Cystathionine beta-synthase; Belongs to the cysteine synthase/cystathionine beta- synthase family.	1.51409	0.047568
LOC111218478	Katanin p60 ATPase-containing subunit A1; Catalytic subunit of a complex which severs microtubules in an ATP-dependent manner. Microtubule severing may promote rapid reorganization of cellular m [...]	-2.15947	0.0157604
LOC111218500	Tubulin alpha chain; Tubulin is the major constituent of microtubules. It binds two moles of GTP, one at an exchangeable site on the beta chain and one at a non-exchangeable site on the alpha ch [...]	1.88319	0.0276887
LOC111218504	Melanophilin b	-2.7361	0.00581071
LOC111218548	Salt-inducible kinase 1	-1.80487	0.0462361
LOC111218606	Fas apoptotic inhibitory molecule a	-1.67171	0.0204842
LOC111218616	Cytochrome b reductase 1	2.1749	0.0192018
LOC111218662	Protocadherin 17	2.88872	0.0258139
LOC111218690	Solute carrier family 15 member 2	1.87869	0.0406489
LOC111218697	Uncharacterized protein	-2.52169	0.00483816
LOC111218736	IGv domain-containing protein	-3.57967	0.0144573
LOC111218741	Si:dkey-229b18.3	-1.50345	0.00840553
LOC111218745	Insulin-like growth factor binding protein 2b	3.33045	0.0002382
LOC111218762	Synaptic vesicle glycoprotein 2Ba	3.83775	0.0413942
LOC111218772	Leucine rich repeat containing 3	2.00855	0.0280946
LOC111218826	Rho GTPase activating protein 20	-1.53294	0.0481126
LOC111218885	Zgc:162396	3.45844	0.00648217
LOC111218899	Protocadherin 8	2.64619	0.0105055
LOC111218902	Toll-like receptor 7	3.14608	0.00176002
LOC111218918	Uncharacterized protein	2.44814	0.00630837
LOC111218920	Uncharacterized protein	2.03873	0.026277
LOC111218930	- -	1.73545	0.0246819
LOC111218935	Myosin binding protein Ha	1.69153	0.0396373
LOC111218943	Uncharacterized protein; Belongs to the mitochondrial carrier (TC 2.A.29) family.	1.8954	0.0400285
LOC111218966	SRCR domain-containing protein	-2.25549	0.0105258
LOC111218975	Solute carrier family 7 member 6	1.71225	0.0358819
LOC111219014	Adenylate cyclase type 6; Catalyzes the formation of the signaling molecule cAMP in response to G-protein signaling.	1.85595	0.0371806
LOC111219035	- -	-2.25864	0.0128348
LOC111219047	Ribosomal modification protein rimK-like family member A	-1.82031	0.00233947
LOC111219055	Kinesin-like protein; Belongs to the TRAFAC class myosin-kinesin ATPase superfamily. Kinesin family.	2.49984	0.0117713
LOC111219063	Nuclear receptor subfamily 1, group D, member 4a	1.93867	0.0219626
LOC111219083	Rho family GTPase 1b	2.34089	0.0355854
LOC111219096	Zgc:158254	-2.1089	0.0216638
LOC111219113	Solute carrier family 26 member 10	2.04065	0.0400285
LOC111219131	Contactin 3a, tandem duplicate 2	1.94428	0.00258199
LOC111219140	IKAROS family zinc finger 4	-2.19825	0.0390015
LOC111219159	Zgc:194189	1.94193	0.0371806
LOC111219169	Aa_trans domain-containing protein	-3.43086	0.00301352
LOC111219202	Contactin 3a, tandem duplicate 1	1.99284	0.00608566
LOC111219211	Makorin, ring finger protein, 4	-2.38483	0.0375343
LOC111219223	- -	3.89499	0.0348986
LOC111219225	Uncharacterized protein	1.73011	0.0276703
LOC111219258	Si:ch211-163l21.8	2.14495	0.00595666
LOC111219262	Sp5 transcription factor-like	2.6853	3.98763e-05
LOC111219280	- -	2.87453	0.00956978
LOC111219319	- -	-1.58196	0.0128348
LOC111219349	- -	3.36685	0.0204842
LOC111219353	- -	-3.09344	0.00352462
LOC111219355	- -	-2.37571	0.00620367
LOC111219367	Potassium voltage-gated channel subfamily Q member 2; Belongs to the potassium channel family.	1.58948	0.0493011
LOC111219404	Cysteine and glycine-rich protein 1b	-2.06178	0.0181934
LOC111219414	Solute carrier family 12 member 5a	-1.73932	0.0370382
LOC111219468	Si:dkey-238f9.1	1.57381	0.0207568
LOC111219509	Oxidative stress induced growth inhibitor 1	1.59247	0.00465621
LOC111219519	Protein phosphatase, Mg2+/Mn2+ dependent, 1J	2.2082	0.0145251
LOC111219520	Un-named sa1614	1.60657	0.0147084
LOC111219560	- -	2.1572	0.0221873
LOC111219565	- -	1.92586	0.0123193
LOC111219567	WAPL cohesin release factor b	-1.52087	0.0162021
LOC111219592	Uncharacterized protein	-2.0911	0.0351698
LOC111219600	ADP ribosylation factor like GTPase 3; Belongs to the small GTPase superfamily. Arf family.	-2.5334	0.00312818
LOC111219643	Myoferlin	1.95578	0.00388446
LOC111219673	- -	-1.73892	0.0232142
LOC111219710	Rab-GAP TBC domain-containing protein	1.63593	0.0408449
LOC111219714	Cholinergic receptor, nicotinic, beta 4 (neuronal)	2.49876	0.0107633
LOC111219736	Membrane protein, palmitoylated 3b (MAGUK p55 subfamily member 3); Belongs to the MAGUK family.	1.86339	0.0140506
LOC111219744	Myosin binding protein C, fast type b	3.99729	0.00840553
LOC111219752	Ferritin; Stores iron in a soluble, non-toxic, readily available form. Important for iron homeostasis. Iron is taken up in the ferrous form and deposited as ferric hydroxides after oxidation.	1.5663	0.00270831
LOC111219762	PTPRF interacting protein alpha 3	1.64324	0.0230684
LOC111219765	Histone domain-containing protein	-1.67655	0.0279951
LOC111219792	Troponin T1, slow skeletal type	2.97944	0.0204842
LOC111219807	Growth factor receptor bound protein 7	1.53895	0.0126061
LOC111219862	GC-rich sequence DNA-binding factor 2	-2.29243	0.00304097
LOC111219880	Potassium voltage-gated channel subfamily H member 4	-2.55131	0.00712141
LOC111219898	Ran GTPase activating protein 1b	-2.10173	0.000342533
LOC111219919	Cytohesin 1b	-1.70496	0.0257535
LOC111219921	Transporter; Belongs to the sodium:neurotransmitter symporter (SNF) (TC 2.A.22) family.	-1.95086	0.0147721
LOC111219939	Calcium-transporting ATPase; This magnesium-dependent enzyme catalyzes the hydrolysis of ATP coupled with the transport of calcium.	-1.5677	0.0491929
LOC111219947	Double C2-like domains, alpha	3.53833	0.0117276
LOC111219953	TLC domain containing 3Bb	-2.37051	0.00315409
LOC111219959	Uncharacterized protein; Belongs to the small GTPase superfamily. SAR1 family.	-1.85076	0.00995562
LOC111219966	Centrosomal protein 55 like	-2.59742	0.0075347
LOC111219967	IKAROS family zinc finger 5	-1.77223	0.0395652
LOC111219995	Uncharacterized protein	-1.84039	0.0127464
LOC111220007	BAI1-associated protein 2-like 1a	2.31022	0.000614414
LOC111220023	Uncharacterized protein	1.77024	0.00900852
LOC111220069	MSS51 mitochondrial translational activator	2.47305	0.0410928
LOC111220071	- -	2.50567	0.0479274
LOC111220098	Proteasome activator subunit 4b	2.0681	0.0060326
LOC111220128	Neuronal differentiation 2	2.73541	0.0475654
LOC111220141	Synaptosomal-associated protein; Belongs to the SNAP-25 family.	-2.50879	0.0222031
LOC111220151	SH3 and cysteine rich domain 2	2.0888	0.00775931
LOC111220188	- -	-1.63716	0.0222031
LOC111220196	Threonine aldolase 1	1.60175	0.0476548
LOC111220200	DEAH (Asp-Glu-Ala-His) box polypeptide 32a	2.43719	0.0110758
LOC111220208	Ataxin-7-like protein 3; Component of the transcription regulatory histone acetylation (HAT) complex SAGA, a multiprotein complex that activates transcription by remodeling chromatin and mediati [...]	1.98115	0.00270831
LOC111220218	Carbonic anhydrase Xa; Belongs to the alpha-carbonic anhydrase family.	-1.578	0.0128348
LOC111220232	Baculoviral IAP repeat containing 5a	-2.03567	0.00236266
LOC111220241	Si:ch1073-416j23.1	1.6933	0.00344082
LOC111220258	FERM domain containing 5	1.85035	0.0499998
LOC111220266	- -	-1.78605	0.00928824
LOC111220268	Sulfotransferase; Belongs to the sulfotransferase 1 family.	2.38495	0.0268604
LOC111220281	FRA10A associated CGG repeat 1	-1.66066	0.0427223
LOC111220322	Zgc:92313; Belongs to the peptidase S1 family.	2.01598	0.00975551
LOC111220337	- -	2.09402	0.00312818
LOC111220353	Uncharacterized protein	-2.42113	0.0136228
LOC111220367	HID1 domain containing b	2.08181	0.00230047
LOC111220405	Si:ch211-260e23.9	1.81408	0.0113079
LOC111220420	- -	-1.96322	0.0144123
LOC111220533	Uncharacterized protein	-2.03043	0.0214108
LOC111220561	Transmembrane protein 63Ba	-1.7873	0.0310691
LOC111220564	Calpain 1, (mu/I) large subunit a; Belongs to the peptidase C2 family.	1.86982	0.0315786
LOC111220574	Uncharacterized protein	-1.52899	0.0224528
LOC111220614	Dishevelled-binding antagonist of beta-catenin 2	2.36232	0.0196302
LOC111220638	Calpain 2, (m/II) large subunit, like; Belongs to the peptidase C2 family.	3.80889	0.00501843
LOC111220667	Si:ch211-117n7.7	-1.91358	0.0125486
LOC111220696	VRK serine/threonine kinase 2	-1.70555	0.0191496
LOC111220702	- -	-2.72576	0.0076041
LOC111220715	Opioid growth factor receptor-like 1	1.90061	0.030356
LOC111220767	BAF chromatin remodeling complex subunit BCL11A	2.49665	0.00352462
LOC111220790	- -	-1.98508	0.0238335
LOC111220791	- -	-2.25727	0.010515
LOC111220826	- -	1.57161	0.00363729
LOC111220840	Uncharacterized protein; Belongs to the intermediate filament family.	-2.74789	0.0408485
LOC111220857	Si:ch211-152p11.4	1.90732	0.00159618
LOC111220921	Villin-like	1.81708	0.0420572
LOC111220923	Cathepsin H; Belongs to the peptidase C1 family.	1.91979	0.0094159
LOC111220980	THAP-type domain-containing protein	2.03083	0.0019182
LOC111221013	- -	2.0647	0.0140506
LOC111221039	Nanos homolog 2; Belongs to the nanos family.	2.51968	0.0238335
LOC111221074	Outer dense fiber of sperm tails 2a	-1.98665	0.0060326
LOC111221094	- -	1.78767	0.010402
LOC111221121	Complement component 7b	1.81538	0.0129493
LOC111221123	Growth hormone receptor b	1.92377	0.00471136
LOC111221184	Methyl-CpG binding domain protein 2	-2.72247	0.00640952
LOC111221247	- -	-2.21357	0.0361465
LOC111221298	Mitogen-activated protein kinase	2.39852	0.00483816
LOC111221299	Copine family member IX	2.88491	0.0305582
LOC111221303	Kruppel-like factor 15	2.97456	0.00166982
LOC111221345	- -	-2.13196	0.0158618
LOC111221354	NIPA like domain containing 4	2.3605	0.00226412
LOC111221446	Synaptoporin	2.17706	0.00848232
LOC111221524	Dynein, axonemal, heavy chain 1	-2.0529	0.027462
LOC111221540	Disco-interacting protein 2 homolog Bb	1.60274	0.0481904
LOC111221548	10-formyltetrahydrofolate dehydrogenase; In the C-terminal section; belongs to the aldehyde dehydrogenase family. ALDH1L subfamily.	2.01691	0.00181166
LOC111221555	Uncharacterized protein	1.69285	0.00270831
LOC111221556	Synaptophysin-like 2a	-2.00082	0.00486013
LOC111221565	Sema domain, immunoglobulin domain (Ig), short basic domain, secreted, (semaphorin) 3Fb; Belongs to the semaphorin family.	1.8889	0.00992398
LOC111221603	LHFPL tetraspan subfamily member 5a	2.86238	0.0408449
LOC111221616	Contactin 3b	1.75959	0.0170507
LOC111221626	Uncharacterized protein	1.93452	0.0029129
LOC111221629	G_PROTEIN_RECEP_F1_2 domain-containing protein	2.36292	0.0241724
LOC111221632	Activating transcription factor 1	-1.77424	0.00676573
LOC111221634	ATP-dependent 6-phosphofructokinase; Catalyzes the phosphorylation of D-fructose 6-phosphate to fructose 1,6-bisphosphate by ATP, the first committing step of glycolysis; Belongs to the phosphof [...]	3.95667	5.68251e-05
LOC111221655	Major facilitator superfamily domain containing 4Aa	1.93807	0.0217668
LOC111221678	Casein kinase 2, alpha 4 polypeptide; Belongs to the protein kinase superfamily.	-1.58493	0.0264406
LOC111221683	Protein kinase domain-containing protein	1.99904	0.0156842
LOC111221684	MFS domain-containing protein	1.69133	0.045791
LOC111221719	- -	4.1668	0.0271714
LOC111221730	Uncharacterized protein	2.23099	0.0214429
LOC111221738	Inter-alpha-trypsin inhibitor heavy chain 3	2.38366	0.00369885
LOC111221762	Calcium/calmodulin dependent protein kinase II inhibitor 1	2.32759	0.00648217
LOC111221763	Glutamate receptor, metabotropic 6b	4.71901	0.015154
LOC111221790	Protein kinase domain-containing protein; Belongs to the protein kinase superfamily.	1.56907	0.0329092
LOC111221813	Cylindromatosis (turban tumor syndrome), b	1.66092	0.00850054
LOC111221822	Kinase; Belongs to the inositol phosphokinase (IPK) family.	1.87843	0.00718735
LOC111221828	Integrin_alpha2 domain-containing protein; Belongs to the integrin alpha chain family.	1.952	0.0357939
LOC111221854	DUF4203 domain-containing protein	-1.57367	0.0390015
LOC111221890	- -	-2.28091	0.0061663
LOC111221905	Cytochrome P450, family 27, subfamily B, polypeptide 1; Belongs to the cytochrome P450 family.	2.16823	0.0497909
LOC111221906	Zgc:113054	2.19288	0.00883521
LOC111221914	Si:ch211-117k10.3	1.66469	0.0148922
LOC111221937	Basic helix-loop-helix family, member e40	1.96321	0.00165976
LOC111221940	Myogenesis regulating glycosidase (putative); Belongs to the glycosyl hydrolase 31 family.	1.87493	0.0215222
LOC111221968	Basic helix-loop-helix family member e40	1.85937	0.0128348
LOC111221989	Carbohydrate sulfotransferase	1.95976	0.0374976
LOC111221992	MyoD family inhibitor	1.73578	0.00486013
LOC111222077	Cyclin D3; Belongs to the cyclin family.	-2.24592	0.0208763
LOC111222085	Adenosylhomocysteinase like 1; Belongs to the adenosylhomocysteinase family.	-1.74318	0.0274493
LOC111222098	- -	2.36755	0.0122482
LOC111222141	Protein kinase, cAMP-dependent, regulatory, type II, alpha, B	1.92967	0.000898693
LOC111222183	Galactosylgalactosylxylosylprotein 3-beta-glucuronosyltransferase; Belongs to the glycosyltransferase 43 family.	2.33562	0.0271286
LOC111222201	Spinster homolog 3 (Drosophila)	-2.59177	0.0237177
LOC111222203	Vesicle-associated membrane protein 2	1.79338	0.0106329
LOC111222206	Zinc finger protein 710b	1.6973	0.0335721
LOC111222218	Cone-rod homeobox	3.14616	5.13586e-06
LOC111222220	Gamma-aminobutyric acid type A receptor beta4 subunit; Belongs to the ligand-gated ion channel (TC 1.A.9) family.	1.97019	0.0283887
LOC111222234	Kinesin family member 4; Belongs to the TRAFAC class myosin-kinesin ATPase superfamily. Kinesin family.	-1.54634	0.00508809
LOC111222298	Fibronectin leucine rich transmembrane protein 1	2.1209	0.0388156
LOC111222317	Immunoglobulin superfamily, member 9Bb	1.58801	0.0310691
LOC111222335	cAMP regulated phosphoprotein 19; Protein phosphatase inhibitor that specifically inhibits protein phosphatase 2A (PP2A) during mitosis. ; Belongs to the endosulfine family.	-1.95275	0.00304097
LOC111222339	Spectrin, beta, non-erythrocytic 4a	2.24729	0.0456223
LOC111222345	Immunoglobulin superfamily, member 5a	2.29244	0.0271286
LOC111222352	Si:ch211-266i6.3	-1.69177	0.00549334
LOC111222425	- -	2.2664	0.0250757
LOC111222444	Protein kinase-like domain containing	2.29376	0.0288613
LOC111222450	Guanylate cyclase domain-containing protein; Belongs to the adenylyl cyclase class-4/guanylyl cyclase family.	2.94068	0.0395652
LOC111222473	Si:ch211-266k8.4	-2.03775	0.0429271
LOC111222479	Si:dkey-106n21.1	2.07356	0.0132703
LOC111222481	WT1 transcription factor a	1.59378	0.01754
LOC111222491	TEA domain family member 1a	1.58449	0.0450427
LOC111222513	Polypeptide N-acetylgalactosaminyltransferase	1.94797	0.0118345
LOC111222519	Ras association domain family member 10	1.68083	0.0497368
LOC111222526	Lecithin-cholesterol acyltransferase	-1.88161	0.0298241
LOC111222641	- -	2.28669	0.0274354
LOC111222645	Gamma-aminobutyric acid type A receptor alpha5 subunit; Belongs to the ligand-gated ion channel (TC 1.A.9) family.	-1.88959	0.048468
LOC111222653	Uncharacterized protein	-1.88751	0.0201594
LOC111222686	Calsequestrin; Calsequestrin is a high-capacity, moderate affinity, calcium- binding protein and thus acts as an internal calcium store in muscle.	2.59101	0.0183656
LOC111222693	ATP-binding cassette, sub-family C (CFTR/MRP), member 4	-1.654	0.0380037
LOC111222710	Insulin receptor substrate 2a	2.17567	0.00228231
LOC111222727	- -	-1.99127	0.0363935
LOC111222734	- -	2.78141	0.0346216
LOC111222766	Oxoglutarate (alpha-ketoglutarate) receptor 1a, tandem duplicate 2	2.75627	0.0408917
LOC111222824	- -	1.87559	0.0118518
LOC111222851	Ca2+-dependent activator protein for secretion b	1.74831	0.00226206
LOC111222915	Inka box actin regulator 1b	1.99425	0.043192
LOC111222931	Prolyl 4-hydroxylase, transmembrane (endoplasmic reticulum)	2.03425	0.00486013
LOC111222951	Cytokine inducible SH2-containing protein b	2.44159	0.0293862
LOC111223017	Reactive intermediate imine deaminase A homolog	1.78029	0.0324958
LOC111223029	Otogelin	-1.64149	0.0244546
LOC111223030	Fatty acid binding protein 3, muscle and heart; Belongs to the calycin superfamily. Fatty-acid binding protein (FABP) family.	1.79447	0.0135515
LOC111223063	Metalloendopeptidase	4.10668	0.0194861
LOC111223079	Eomesodermin homolog a	2.42943	0.0045334
LOC111223110	- -	-1.648	0.0425133
LOC111223123	Uncharacterized protein	1.62696	0.0476926
LOC111223126	- -	1.8152	0.0420572
LOC111223135	Uncharacterized protein; Belongs to the beta/gamma-crystallin family.	2.39201	0.000872004
LOC111223139	- -	-1.55894	0.0359788
LOC111223145	Pleckstrin homology domain containing, family O member 1a	3.55888	0.00312818
LOC111223167	Cingulin b	1.51621	0.0101659
LOC111223170	Grainyhead-like transcription factor 2b	1.89035	0.0222031
LOC111223172	Multiple EGF like domains 11	-1.81562	0.0195557
LOC111223194	Polyadenylate-binding protein; Binds the poly(A) tail of mRNA. ; Belongs to the polyadenylate-binding protein type-1 family.	-2.10627	0.0416707
LOC111223207	- -	-1.84176	0.0242934
LOC111223213	Homeobox A4	2.4068	0.0197112
LOC111223232	MYCL proto-oncogene, bHLH transcription factor b	1.86648	0.0247297
LOC111223272	Synaptic vesicle glycoprotein 2A	1.79015	0.0128411
LOC111223275	Proteasome 26S subunit, non-ATPase 4a	-1.55415	0.0224191
LOC111223350	Metadherin a	-1.75768	0.00415101
LOC111223361	Zinc finger protein 385D	1.87402	0.00979989
LOC111223380	Regulation of nuclear pre-mRNA domain containing 2a	-1.61593	0.0147696
LOC111223382	Sorting nexin 10a	2.40959	0.0290127
LOC111223386	Spire-type actin nucleation factor 1a	-1.87143	0.0321991
LOC111223395	- -	2.25577	0.0220934
LOC111223408	Extracellular matrix protein 1a	3.64808	0.00352462
LOC111223413	NKD inhibitor of WNT signaling pathway 3	2.2608	0.00369885
LOC111223469	Uncharacterized protein	-2.61441	0.0364823
LOC111223486	- -	3.14827	5.13586e-06
LOC111223507	- -	1.79039	0.0492145
LOC111223508	- -	1.95553	0.000238498
LOC111223516	Tribbles pseudokinase 1	1.59457	0.037587
LOC111223520	Si:ch211-57n23.1	2.0314	0.0464085
LOC111223580	MLLT3 super elongation complex subunit	1.57389	0.0183708
LOC111223581	Spermatogenesis associated 6-like	-2.24055	0.035685
LOC111223585	Cysteine three histidine 1	2.00571	0.00596722
LOC111223590	Myotubularin related protein 1a	-1.59803	0.00626937
LOC111223640	Si:ch73-40a2.1	1.51225	0.0155145
LOC111223666	Transcription elongation factor 1 homolog; Transcription elongation factor implicated in the maintenance of proper chromatin structure in actively transcribed regions. ; Belongs to the ELOF1 fam [...]	1.82062	0.0255846
LOC111223687	- -	2.6098	0.0165682
LOC111223688	Zgc:63569; Belongs to the CTL (choline transporter-like) family.	-1.94846	0.00662011
LOC111223689	RAB3D, member RAS oncogene family, b	1.50671	0.0222031
LOC111223707	- -	-1.79292	0.0153526
LOC111223713	Homeobox domain-containing protein	2.24917	0.0126531
LOC111223725	Uncharacterized protein	1.74681	0.0105055
LOC111223742	Si:ch211-106h11.3	1.94563	0.015944
LOC111223744	- -	1.89442	0.0110758
LOC111223774	G protein-coupled receptor class C group 5 member D	3.04276	0.00686234
LOC111223778	Dual specificity protein phosphatase; Dual specificity phosphatase able to dephosphorylate phosphotyrosine, phosphoserine and phosphothreonine residues, with a preference for phosphotyrosine as [...]	1.75133	0.0150594
LOC111223780	N-ethylmaleimide-sensitive factor a	2.9873	0.00176002
LOC111223797	Zona pellucida glycoprotein 3f, tandem duplicate 2	1.70281	0.038155
LOC111223834	Uncharacterized protein	1.54658	0.0112122
LOC111223838	- -	2.46053	0.000212126
LOC111223839	Cerebellin 12	2.60431	0.0209195
LOC111223847	Spalt-like transcription factor 2	1.7026	0.00907719
LOC111223891	Cytochrome c, somatic b; Electron carrier protein. The oxidized form of the cytochrome c heme group can accept an electron from the heme group of the cytochrome c1 subunit of cytochrome reductas [...]	-2.77098	0.0011531
LOC111223896	Uncharacterized protein; Belongs to the sodium:solute symporter (SSF) (TC 2.A.21) family.	2.40596	0.00359012
LOC111223942	- -	1.85024	0.0305792
LOC111223989	Zinc finger protein 362a	1.50744	0.0308458
LOC111224025	AMP-binding domain-containing protein	1.58247	0.0256975
LOC111224030	- -	2.65509	0.0238335
LOC111224050	- -	2.23416	0.000969617
LOC111224114	Golgi SNAP receptor complex member 1; Involved in transport from the ER to the Golgi apparatus as well as in intra-Golgi transport. It belongs to a super-family of proteins called t-SNAREs or so [...]	-1.91419	0.0293379
LOC111224181	- -	1.81285	0.0311818
LOC111224198	- -	-1.51918	0.0361317
LOC111224238	C1q and TNF related 4	-2.24743	0.0204842
LOC111224271	Potassium channel tetramerization domain containing 9b	-1.62795	0.0223894
LOC111224276	Vacuolar proton pump subunit B; Non-catalytic subunit of the peripheral V1 complex of vacuolar ATPase; Belongs to the ATPase alpha/beta chains family.	1.67187	0.0361176
LOC111224282	- -	1.70417	0.0187703
LOC111224291	Uncharacterized protein	1.60881	0.0289812
LOC111224320	- -	1.54187	0.00803012
LOC111224340	Teleost multiple tissue opsin b; Belongs to the G-protein coupled receptor 1 family.	3.27598	0.0433877
LOC111224349	Transferrin receptor 1b	1.66797	0.0325154
LOC111224382	- -	-1.58182	0.0060326
LOC111224421	- -	1.50082	0.0463114
LOC111224434	Forkhead box O1 a	1.60617	0.0076041
LOC111224435	FH2 domain containing 4	1.92136	0.0228763
LOC111224480	Uncharacterized protein	-2.08526	0.00795482
LOC111224492	Si:ch73-278m9.1	1.71562	0.00172943
LOC111224521	Tyrosine hydroxylase 2	2.20496	0.00825027
LOC111224534	Uncharacterized protein	1.70951	0.0293379
LOC111224559	Poly [ADP-ribose] polymerase	2.52278	0.00590727
LOC111224574	- -	1.92364	0.0295843
LOC111224632	Metalloendopeptidase	3.19187	0.0255677
LOC111224676	Anoctamin	1.83649	0.0394593
LOC111224677	- -	1.67573	0.0400285
LOC111224684	Uncharacterized protein	-2.92396	0.00270831
LOC111224691	- -	2.31947	0.00483816
LOC111224692	Mitogen-activated protein kinase	1.87254	0.0279318
LOC111224709	Uncharacterized protein	2.12607	0.0473524
LOC111224744	Uncharacterized protein	1.8564	0.000622943
LOC111224772	SEFIR domain-containing protein	1.52678	0.00352462
LOC111224820	Protein Wnt; Ligand for members of the frizzled family of seven transmembrane receptors; Belongs to the Wnt family.	1.67169	0.00427025
LOC111224864	- -	2.34665	0.0145251
LOC111224918	Uncharacterized protein	-1.76979	0.0317767
LOC111224966	Leucine rich repeat containing 17	1.93575	0.0252253
LOC111225047	TIMP metallopeptidase inhibitor 3	2.06384	0.0270664
LOC111225076	Transporter; Belongs to the sodium:neurotransmitter symporter (SNF) (TC 2.A.22) family.	1.64031	0.0310676
LOC111225182	- -	2.47857	0.000376996
LOC111225192	- -	2.55672	0.0388832
LOC111225198	Bicaudal D homolog 1a	1.86797	0.0205078
LOC111225228	Bromo domain-containing protein	-2.53806	0.00304097
LOC111225231	Microtubule-associated protein 1 light chain 3 beta	1.64156	0.00757629
LOC111225240	Uncharacterized protein	2.12947	0.00230047
LOC111225246	Polypeptide N-acetylgalactosaminyltransferase	-1.80759	0.0354034
LOC111225321	Uncharacterized protein	-2.11072	0.0315104
LOC111225327	Galectin	1.84877	0.00847365
LOC111225352	Kinesin-like protein; Belongs to the TRAFAC class myosin-kinesin ATPase superfamily. Kinesin family.	2.17381	0.0183656
LOC111225370	- -	-2.19551	0.00769672
LOC111225440	Protein phosphatase 1, regulatory subunit 13Ba	1.5551	0.00372024
LOC111225456	Plastin 1 (I isoform)	2.10568	0.0383926
LOC111225486	Ezrin a	-1.62122	0.00584883
LOC111225500	Nardilysin a (N-arginine dibasic convertase); Belongs to the peptidase M16 family.	1.65569	0.00469054
LOC111225503	Gamma-glutamylcyclotransferase; Catalyzes the cleavage of glutathione into 5-oxo-L-proline and a Cys-Gly dipeptide. Acts specifically on glutathione, but not on other gamma-glutamyl peptides; Be [...]	2.23035	0.0110758
LOC111225515	Enah/Vasp-like	1.79898	0.0224504
LOC111225648	- -	2.90096	0.00692341
LOC111225717	- -	-2.58456	0.0150651
LOC111225775	BAR domain-containing protein	-1.99955	0.0364525
LOC111225792	- -	2.3143	0.00344497
LOC111225796	- -	1.89001	0.017581
LOC111225813	Uncharacterized protein	2.32822	0.00850054
LOC111225833	- -	2.57462	0.0472489
LOC111225884	- -	2.5995	0.000884312
LOC111225892	Eukaryotic translation initiation factor 4eb; Belongs to the eukaryotic initiation factor 4E family.	-1.70222	0.0226626
LOC111225936	Zgc:163014	1.7706	0.0130839
LOC111225937	Uncharacterized protein	2.53618	0.042398
LOC111225952	- -	2.82496	0.00112204
LOC111225987	Uncharacterized protein	1.74958	0.0158618
LOC111225994	Saposin B-type domain-containing protein	3.9179	0.0264596
LOC111226030	- -	2.22391	0.0125069
LOC111226033	Protein tyrosine phosphatase 4A2a	-2.20266	0.0162344
LOC111226069	Uncharacterized protein	2.05344	0.0286841
LOC111226080	Potassium voltage-gated channel, delayed-rectifier, subfamily S, member 3a; Belongs to the potassium channel family.	2.12379	0.0476926
LOC111226081	Forkhead box I2	1.85361	0.0445465
LOC111226103	Crystallin beta-gamma domain containing 1a; Belongs to the beta/gamma-crystallin family.	1.79248	0.0114061
LOC111226116	Coiled-coil domain containing 88C	-1.52884	0.0118518
LOC111226142	Growth arrest and DNA damage inducible beta	2.4453	0.00181876
LOC111226147	Uncharacterized protein	1.93488	0.0308458
LOC111226154	C-type lectin domain-containing protein	-2.57671	0.0033017
LOC111226176	- -	-2.05005	0.0437381
LOC111226178	X globin; Belongs to the globin family.	2.33004	0.0395652
LOC111226221	Refilin A	2.76458	0.000709934
LOC111226411	Si:dkey-66a8.7	1.88916	0.0322183
LOC111226436	- -	2.24686	0.0278493
LOC111226440	Amyloid beta precursor protein binding family B member 2	1.86746	0.0315104
LOC111226484	Spondin 2a, extracellular matrix protein	2.73889	0.0342223
LOC111226493	Uncharacterized protein	-1.80401	0.0475258
LOC111226499	FH2 domain-containing protein	2.52813	0.00692341
LOC111226550	G protein-coupled receptor 137	-2.35604	0.00668159
LOC111226604	Serine/threonine-protein phosphatase 2A 55 kDa regulatory subunit B; Belongs to the phosphatase 2A regulatory subunit B family.	1.83982	0.0201768
LOC111226609	Uncharacterized protein	-2.466	0.00649249
LOC111226622	Uncharacterized protein	1.97557	0.00058436
LOC111226626	EBF transcription factor 1	1.68196	0.014118
LOC111226766	- -	1.53161	0.0327809
LOC111226775	BHLH domain-containing protein	2.71123	0.00444682
LOC111226842	IF rod domain-containing protein; Belongs to the intermediate filament family.	3.34137	7.93176e-08
LOC111226847	Uncharacterized protein	1.86461	0.0228763
LOC111226860	- -	2.89599	0.0274354
LOC111226915	- -	-1.64083	0.047987
LOC111226943	Nectin cell adhesion molecule 4a	2.43006	0.0126514
LOC111227010	SRY-box transcription factor 8	2.31077	0.00304097
LOC111227017	BAI1-associated protein 2-like 1b	1.95987	0.00181876
LOC111227030	Apoptosis-associated tyrosine kinase a	2.09641	0.0128572
LOC111227040	Chromobox homolog 4 (Pc class homolog, Drosophila)	2.05242	0.0250781
LOC111227043	Calcium channel, voltage-dependent, P/Q type, alpha 1A subunit, a	3.23813	0.00415101
LOC111227047	Rho GTPase activating protein 17b	1.53263	0.038589
LOC111227070	- -	-1.92555	0.0441285
LOC111227101	NADPH oxidase organizer 1a	1.98461	0.0278586
LOC111227115	Protein kinase C; Belongs to the protein kinase superfamily. AGC Ser/Thr protein kinase family. PKC subfamily.	2.28077	0.00620367
LOC111227116	Usher syndrome 1Ga (autosomal recessive)	1.81571	0.030356
LOC111227117	Uncharacterized protein	2.78103	0.0347346
LOC111227120	Uncharacterized protein	2.01376	0.00352462
LOC111227127	Na(+)/H(+) exchange regulatory cofactor NHE-RF; Scaffold protein that connects plasma membrane proteins with members of the ezrin/moesin/radixin family and thereby helps to link them to the acti [...]	2.55259	0.00304097
LOC111227138	G_PROTEIN_RECEP_F3_4 domain-containing protein	1.98417	0.015944
LOC111227146	Sidekick cell adhesion molecule 2a	1.5853	0.00829897
LOC111227161	Somatostatin receptor 5; Belongs to the G-protein coupled receptor 1 family.	2.45736	0.0220934
LOC111227168	cGMP-dependent protein kinase	2.07721	0.0204842
LOC111227197	Small integral membrane protein 10 like 2A	1.77787	0.0245842
LOC111227204	Regulatory factor X, 1a (influences HLA class II expression)	-2.33712	0.0112846
LOC111227212	Glutamic-oxaloacetic transaminase 1 like 1	-2.57846	0.0224504
LOC111227228	Si:ch211-114m9.1	1.98227	0.0499426
LOC111227296	V-maf avian musculoaponeurotic fibrosarcoma oncogene homolog Ga	-1.52484	0.0331723
LOC111227340	Nipsnap homolog 1 (C. elegans)	-1.54656	0.0217669
LOC111227353	Uncharacterized protein	-2.29291	0.014003
LOC111227390	Homeobox protein; Sequence-specific transcription factor which is part of a developmental regulatory system that provides cells with specific positional identities on the anterior-posterior axis [...]	2.60886	0.0153594
LOC111227432	Cannabinoid receptor interacting protein 1b	-2.24216	0.00759006
LOC111227455	Zgc:65997; Belongs to the short-chain dehydrogenases/reductases (SDR) family.	1.70303	0.0060326
LOC111227464	- -	2.72266	0.048954
LOC111227466	Elongation factor 1-alpha; This protein promotes the GTP-dependent binding of aminoacyl- tRNA to the A-site of ribosomes during protein biosynthesis.	2.10766	0.0406734
LOC111227468	Orthodenticle homeobox 1	1.91502	0.0416827
LOC111227479	Wu:fi04e12	2.12152	0.0117385
LOC111227489	Fetuin B	1.94348	0.015154
LOC111227503	Kinesin-associated protein 3a	-2.38145	0.00459142
LOC111227511	Interferon regulatory factor 4b	2.71868	0.00112204
LOC111227602	Succinate dehydrogenase [ubiquinone] iron-sulfur subunit, mitochondrial; Iron-sulfur protein (IP) subunit of succinate dehydrogenase (SDH) that is involved in complex II of the mitochondrial ele [...]	2.0872	0.00304097
LOC111227615	Anoctamin	-1.76297	0.0246025
LOC111227628	CUB domain containing protein 1a	1.92834	0.0377935
LOC111227692	Uncharacterized protein	1.9617	0.00304097
LOC111227703	- -	1.74297	0.027462
LOC111227758	- -	1.75832	0.00312818
LOC111227767	Terminal nucleotidyltransferase 5ba	2.11719	0.0259065
LOC111227814	Vascular endothelial growth factor Aa; Belongs to the PDGF/VEGF growth factor family.	1.52032	0.0120337
LOC111227837	Iroquois homeobox 4a	2.79865	0.0434899
LOC111227859	- -	1.66179	0.0471679
LOC111227860	RHD domain-containing protein	1.55047	0.03932
LOC111227896	Syndecan; Cell surface proteoglycan; Belongs to the syndecan proteoglycan family.	-2.43489	0.0144484
LOC111227900	Uncharacterized protein	1.88907	0.038448
LOC111227905	Sulfotransferase; Belongs to the sulfotransferase 1 family.	2.68215	0.00304097
LOC111227999	- -	-1.92297	0.0019182
LOC111228008	Cilia and flagella associated protein 157	-2.30814	0.0293899
LOC111228045	LIM domain kinase 1a	1.84464	0.00675196
LOC111228096	GLI family zinc finger 2a	1.80066	0.0140506
LOC111228128	Uncharacterized protein	-2.37322	0.0140506
LOC111228162	Stathmin; Belongs to the stathmin family.	-1.68217	0.0210619
LOC111228169	Endothelin 2	2.6829	0.00152292
LOC111228180	T-box transcription factor Ta	2.023	0.00270831
LOC111228192	ATP-binding cassette, sub-family A (ABC1), member 4a	2.22599	0.0400285
LOC111228228	- -	-2.43318	0.00650213
LOC111228240	- -	1.5474	0.0166835
LOC111228362	Peptidylprolyl isomerase	-2.15306	0.00855836
LOC111228363	Peroxisomal biogenesis factor 11 alpha	-1.72991	0.021778
LOC111228365	RAB, member of RAS oncogene family-like 2	-2.01576	0.0491467
LOC111228396	WNK lysine deficient protein kinase 1a	-1.69543	0.015146
LOC111228438	Isocitrate dehydrogenase [NAD] subunit, mitochondrial	-2.24382	0.0123028
LOC111228448	Nuclear receptor subfamily 2, group F, member 2	-1.74335	0.0181934
LOC111228469	Family with sequence similarity 174 member B	1.56185	0.0399888
LOC111228482	Membrane associated guanylate kinase, WW and PDZ domain containing 2b	1.76392	0.00640043
LOC111228483	Uncharacterized protein	1.65578	0.0126514
LOC111228505	- -	1.81993	0.0239151
LOC111228547	Multiple EGF-like-domains 11	2.32218	0.0317198
LOC111228558	Si:ch1073-390k14.1	1.51924	0.0208193
LOC111228566	Nucleosome assembly protein 1-like 4a; Belongs to the nucleosome assembly protein (NAP) family.	-1.59491	0.00363729
LOC111228592	PDZ and LIM domain 2 (mystique)	1.52731	0.0315104
LOC111228601	Arrestin domain containing 1a	2.1921	0.032721
LOC111228612	Si:dkeyp-59c12.1	2.63833	0.031662
LOC111228613	Ceramide synthase 3b	1.86957	0.0136228
LOC111228619	SKI family transcriptional corepressor 1b	1.59414	0.030356
LOC111228636	Troponin I, skeletal, slow c	2.65259	0.000622943
LOC111228697	- -	-2.08038	0.0359115
LOC111228781	WH1 domain-containing protein	1.85758	0.0153163
LOC111228782	Ubiquitin A-52 residue ribosomal protein fusion product 1	3.19497	0.0168654
LOC111228799	AP complex subunit sigma; Belongs to the adaptor complexes small subunit family.	1.84811	0.0245601
LOC111228835	F-box protein 36b	-2.63136	0.00662011
LOC111228842	Family with sequence similarity 102 member Ba	-2.775	0.00576298
LOC111228845	Tyrosine kinase, non-receptor, 2b; Belongs to the protein kinase superfamily. Tyr protein kinase family.	1.909	0.00483816
LOC111228852	Oxidative stress responsive kinase 1a	-1.77415	0.034368
LOC111228895	Mohawk homeobox b	3.28232	0.00829897
LOC111228896	Uncharacterized protein	2.09236	0.0364525
LOC111228900	Si:ch1073-82l19.1	2.33291	0.0205343
LOC111228920	Protein phosphatase 1 regulatory subunit 9A-like B	1.74498	0.00500078
LOC111228935	Potassium voltage-gated channel, shaker-related subfamily, beta member 1 b	2.09095	0.0232319
LOC111228955	Occludin; May play a role in the formation and regulation of the tight junction (TJ) paracellular permeability barrier. ; Belongs to the ELL/occludin family.	1.71776	0.0421659
LOC111228972	Ig-like domain-containing protein	2.22926	0.0140506
LOC111228973	Ceramide synthase 4b	2.61552	0.0201179
LOC111228990	Zgc:85843	2.16898	0.00357215
LOC111229015	Ubiquitin-like domain-containing protein	1.66209	0.0148394
LOC111229016	Diencephalon/mesencephalon homeobox 1a	2.23192	0.0207209
LOC111229017	C2 domain-containing protein	2.87144	0.0252253
LOC111229031	Unc-13 homolog A	-2.01843	0.0313239
LOC111229034	Si:ch211-13f8.2	2.1849	0.00369885
LOC111229037	Family with sequence similarity 78 member Ba	2.59967	0.0234123
LOC111229073	CREB regulated transcription coactivator 1a	1.68138	0.036778
LOC111229093	Mitochondrial E3 ubiquitin protein ligase 1a	-2.10862	0.0269952
LOC111229100	- -	2.07291	0.00373434
LOC111229106	Zgc:110366	-1.52177	0.0105055
LOC111229119	Zona pellucida glycoprotein 3b	2.03817	0.0112122
LOC111229126	WW domain-containing protein	-1.54303	0.0359115
LOC111229157	IlGF domain-containing protein	-2.49025	0.0180653
LOC111229179	Dynein, cytoplasmic 1, intermediate chain 2b	-2.34963	0.0055296
LOC111229182	RING-CH-type domain-containing protein	-1.93876	0.0395652
LOC111229183	Abhydrolase domain containing 8a	1.73488	0.00802755
LOC111229205	Coiled-coil domain containing 85A, like	1.61614	0.0241139
LOC111229211	- -	2.2548	0.0163784
LOC111229215	Cartilage acidic protein 1a	1.79716	0.0262872
LOC111229241	ATP-binding cassette, sub-family C (CFTR/MRP), member 6a	2.71054	0.00829897
LOC111229252	Si:cabz01100188.1	2.2278	0.0413942
LOC111229283	Phosphate cytidylyltransferase 2, ethanolamine	-2.48724	0.00522208
LOC111229297	Solute carrier family 27 member 1b	2.22474	0.015944
LOC111229303	Aldehyde dehydrogenase; Belongs to the aldehyde dehydrogenase family.	2.204	0.0219626
LOC111229341	Homeobox domain-containing protein	2.29959	0.00588745
LOC111229345	MAF bZIP transcription factor G	-2.18135	0.0361521
LOC111229386	Nuclear factor, interleukin 3 regulated, member 5	2.12704	0.0207631
LOC111229397	C-type lectin domain-containing protein	-3.26435	0.00907719
LOC111229400	Meteorin like, glial cell differentiation regulator b	1.57155	0.0205343
LOC111229407	Uncharacterized protein	1.85688	0.0167379
LOC111229425	Ral guanine nucleotide dissociation stimulator-like 3a	-1.88543	0.032873
LOC111229426	- -	2.1072	0.0194677
LOC111229442	- -	-2.15314	0.0308458
LOC111229443	- -	-2.74436	0.00369885
LOC111229447	Coiled-coil domain containing 88Aa	-2.64389	0.010889
LOC111229482	- -	2.41304	0.0158898
LOC111229500	- -	1.72218	0.00698431
LOC111229537	Filamin C, gamma a (actin binding protein 280)	1.89061	0.0372636
LOC111229538	Myosin VAb; Belongs to the TRAFAC class myosin-kinesin ATPase superfamily. Myosin family.	-1.73441	0.038448
LOC111229565	TEA domain-containing protein	2.07958	0.0145251
LOC111229567	L-lactate dehydrogenase; Belongs to the LDH/MDH superfamily.	-1.98294	0.00474753
LOC111229572	Ferritin; Stores iron in a soluble, non-toxic, readily available form. Important for iron homeostasis. Iron is taken up in the ferrous form and deposited as ferric hydroxides after oxidation.	-1.7306	0.0282827
LOC111229575	Uncharacterized protein	1.525	0.0195088
LOC111229579	AMP-binding domain-containing protein	1.53858	0.0274493
LOC111229580	Uncharacterized protein	1.75614	0.00393927
LOC111229586	Solute carrier family 25 member 22a; Belongs to the mitochondrial carrier (TC 2.A.29) family.	-2.31644	0.00717406
LOC111229590	Transporter; Belongs to the sodium:neurotransmitter symporter (SNF) (TC 2.A.22) family.	2.86031	0.0216105
LOC111229597	Contactin 1	1.60533	0.0253704
LOC111229609	Uncharacterized protein	1.75644	0.0370382
LOC111229624	BHLH domain-containing protein	2.43672	0.00474753
LOC111229625	AT rich interactive domain 3B (BRIGHT-like)	2.11435	0.0184364
LOC111229629	Prolactin releasing hormone receptor 2a	2.60949	0.0361678
LOC111229634	Netrin 4	1.76411	0.0140506
LOC111229639	- -	-2.58232	0.00204261
LOC111229641	Transmembrane protein 168b	-1.73237	0.0303009
LOC111229664	Ankyrin repeat and SOCS box containing 13b	-2.77548	0.00526366
LOC111229669	Protein phosphatase 1, regulatory subunit 15B	-1.5594	0.0433601
LOC111229677	PDZ domain containing ring finger 4	2.65363	0.00230047
LOC111229700	SEFIR domain-containing protein	-3.59383	0.00116805
LOC111229702	Thymine DNA glycosylase, tandem duplicate 2	-1.74486	0.0140506
LOC111229722	MICOS complex subunit; Component of the MICOS complex, a large protein complex of the mitochondrial inner membrane that plays crucial roles in the maintenance of crista junctions, inner membrane [...]	1.91755	0.015154
LOC111229726	Protein Wnt; Ligand for members of the frizzled family of seven transmembrane receptors; Belongs to the Wnt family.	2.87129	0.0076041
LOC111229740	- -	1.60706	0.0305769
LOC111229768	- -	1.65426	0.0419227
LOC111229775	Uncharacterized protein	2.01686	0.00655887
LOC111229783	WD repeat domain 78	-2.56404	0.00989765
LOC111229788	PNPLA domain-containing protein	1.81525	0.0206809
LOC111229827	Uncharacterized protein	-1.70111	0.0272544
LOC111229837	Protein phosphatase 1 regulatory subunit	-2.12807	0.00887616
LOC111229850	Uncharacterized protein	-1.88518	0.00312818
LOC111229871	Transmembrane protein 138	-1.80907	0.00204261
LOC111229876	Dual oxidase 2	-3.01929	0.00738653
LOC111229917	Dynamin 1-like; Belongs to the TRAFAC class dynamin-like GTPase superfamily. Dynamin/Fzo/YdjA family.	-1.76837	0.0478324
LOC111229990	Phosphate transporter; Sodium-phosphate symporter which plays a fundamental housekeeping role in phosphate transport. ; Belongs to the inorganic phosphate transporter (PiT) (TC 2.A.20) family.	1.80337	0.0361317
LOC111230020	Family with sequence similarity 131 member Bb	2.26744	0.0201768
LOC111230027	- -	1.91741	0.0395219
LOC111230108	Zgc:92912	1.7336	0.0402706
LOC111230151	Cugbp, Elav-like family member 3b	-3.32823	0.000672951
LOC111230190	Eps8 like 1a	2.60395	0.0460748
LOC111230200	Tubulin alpha chain; Tubulin is the major constituent of microtubules. It binds two moles of GTP, one at an exchangeable site on the beta chain and one at a non-exchangeable site on the alpha ch [...]	-1.62405	0.0402706
LOC111230205	- -	2.33215	0.00887616
LOC111230209	FAM83 domain-containing protein	2.13354	0.0253147
LOC111230242	Si:ch211-120g10.1	1.70976	0.0408917
LOC111230244	Neuronal pentraxin 1 like	-4.19261	4.64588e-10
LOC111230264	Protein yippee-like; Belongs to the yippee family.	1.86222	0.0196302
LOC111230277	- -	1.94578	0.0219626
LOC111230311	RAN GTPase activating protein 1a	-2.3792	3.47421e-05
LOC111230313	Parvalbumin 6; Belongs to the parvalbumin family.	2.01388	0.0217668
LOC111230318	C1q and TNF related 6a	-2.03484	0.0369497
LOC111230336	- -	-3.21134	0.0266605
LOC111230359	Chromobox homolog 7a	1.73679	0.00352462
LOC111230367	Peptidase A1 domain-containing protein; Belongs to the peptidase A1 family.	1.75862	0.00816315
LOC111230463	Uncharacterized protein	1.76472	0.00752173
LOC111230475	Uncharacterized protein	3.30699	0.0288668
LOC111230481	P2X purinoceptor; Receptor for ATP that acts as a ligand-gated ion channel.	2.01453	0.0245842
LOC111230530	Septin 7a; Belongs to the TRAFAC class TrmE-Era-EngA-EngB-Septin-like GTPase superfamily. Septin GTPase family.	-1.57073	0.0125434
LOC111230531	MYC binding protein	-1.52088	0.0491929
LOC111230534	Protein argonaute-3; Required for RNA-mediated gene silencing (RNAi). Binds to short RNAs such as microRNAs (miRNAs) and represses the translation of mRNAs which are complementary to them. Lacks [...]	-1.72833	0.0122821
LOC111230566	Uncharacterized protein	1.56003	0.0117793
LOC111230594	Fatty acid binding protein 10b, liver basic	5.03342	0.00204261
LOC111230605	Si:dkey-240h12.4; Belongs to the protein kinase superfamily.	1.56804	0.0140506
LOC111230611	Glucocorticoid modulatory element binding protein 1	-1.56989	0.00228595
LOC111230656	- -	1.50107	0.0455467
LOC111230681	- -	1.96323	0.0148501
LOC111230748	Interferon-related developmental regulator 2	-1.7094	0.023567
LOC111230795	Leucine zipper, putative tumor suppressor family member 3b	2.29071	0.0162021
LOC111230801	HABP4_PAI-RBP1 domain-containing protein	1.8492	0.00975551
LOC111230811	Uncharacterized protein	-2.0328	0.0125069
LOC111230822	Guanine nucleotide binding protein (G protein), alpha 14a	1.78079	0.0311724
LOC111230843	Arginine vasopressin; Belongs to the vasopressin/oxytocin family.	3.01707	0.00837921
LOC111230845	acidPPc domain-containing protein	1.86407	0.00975551
LOC111230865	LMBR1 domain containing 2a	1.52848	0.00352839
LOC111230884	Uncharacterized protein	-1.77295	0.00642538
LOC111230888	Ubiquitin associated protein 2b	-2.07614	0.0179734
LOC111230937	Si:dkey-190g11.3	1.82676	0.03659
LOC111230938	Lysine methyltransferase 5Ab	-1.66834	0.00352462
LOC111230947	Gamma-glutamyltransferase 5a	1.82746	0.0210498
LOC111230966	Thioesterase superfamily member 6	-1.90164	0.0128906
LOC111230968	Acetyl-coenzyme A synthetase	2.4506	0.00171704
LOC111230970	Synovial sarcoma, X breakpoint 2 interacting protein a	-1.73347	0.0458847
LOC111230983	Tyrosine-protein kinase	1.61122	0.00176002
LOC111231027	Adenylate cyclase type 1; Catalyzes the formation of the signaling molecule cAMP in response to G-protein signaling.	2.95088	0.00390912
LOC111231041	Vav 3 guanine nucleotide exchange factor b	1.80053	0.00698431
LOC111231071	NAD kinase b	-1.65875	0.0388783
LOC111231075	- -	2.47855	0.00236266
LOC111231126	Matrix metallopeptidase 16b (membrane-inserted)	2.24963	0.0258139
LOC111231154	Uncharacterized protein	-2.15815	0.0127239
LOC111231162	Male germ cell associated kinase	-2.23194	0.0387642
LOC111231174	- -	2.09089	0.0482748
LOC111231188	- -	1.55815	0.0432722
LOC111231192	APC down-regulated 1	2.04939	0.0160684
LOC111231209	Si:ch211-106h4.9	1.84195	0.0421511
LOC111231211	- -	-1.57186	0.0179734
LOC111231230	Im:7138239	1.80871	0.042235
LOC111231234	- -	3.70848	0.0249298
LOC111231270	Si:ch211-106h4.6	1.92535	0.00368593
LOC111231290	Ssemaphorin 4F; Belongs to the semaphorin family.	2.19143	0.0122482
LOC111231300	- -	-2.46269	0.0342223
LOC111231339	ZP domain-containing protein	-2.29411	0.0276299
LOC111231388	Phosphodiesterase	2.80449	0.00268052
LOC111231436	Fatty acid binding protein 2, intestinal; Belongs to the calycin superfamily. Fatty-acid binding protein (FABP) family.	-2.39357	0.00450899
LOC111231463	- -	-2.33177	0.0489277
LOC111231464	SMU1 DNA replication regulator and spliceosomal factor b	2.14342	0.00900852
LOC111231521	KIT proto-oncogene, receptor tyrosine kinase b; Belongs to the protein kinase superfamily. Tyr protein kinase family. CSF-1/PDGF receptor subfamily.	1.5696	0.0354548
LOC111231531	Dynactin subunit 6	-1.62659	0.0189303
LOC111231549	Recombination signal binding protein for immunoglobulin kappa J region a	1.59473	0.028706
LOC111231628	Nbl1_Borealin_N domain-containing protein	2.04285	0.00413554
LOC111231634	Glucosidase, beta, acid 3 (gene/pseudogene); Belongs to the glycosyl hydrolase 1 family.	1.7025	0.0280298
LOC111231653	Cholesterol 25-hydroxylase like 3; Belongs to the sterol desaturase family.	2.19634	0.0032548
LOC111231666	- -	1.73081	0.000473033
LOC111231678	Polypeptide N-acetylgalactosaminyltransferase	1.86176	0.000342533
LOC111231688	Cysteine rich protein 2	2.22847	0.0140506
LOC111231690	- -	1.83835	0.0433877
LOC111231703	Non-specific serine/threonine protein kinase	2.16662	0.0147696
LOC111231704	Centrosomal protein 170B	1.7966	0.0064406
LOC111231752	BRF1 RNA polymerase III transcription initiation factor subunit b	-1.50802	0.00642538
LOC111231777	Na_H_Exchanger domain-containing protein	2.1139	0.00504778
LOC111231802	- -	1.90497	0.0268464
LOC111231805	- -	1.54775	0.0407548
LOC111231807	Uncharacterized protein	1.8393	0.0338662
LOC111231852	ADAM metallopeptidase domain 28	1.59522	0.0203715
LOC111231861	- -	2.45168	0.0269952
LOC111231878	Uncharacterized protein	2.56129	0.0201768
LOC111231918	Cytochrome P450, family 2, subfamily N, polypeptide 13; Belongs to the cytochrome P450 family.	2.90837	0.0362153
LOC111231934	Cytochrome P450, family 2, subfamily AD, polypeptide 2; Belongs to the cytochrome P450 family.	2.22005	0.00735047
LOC111231973	Si:dkey-183n20.15	-2.76715	0.0402706
LOC111231980	Amino acid transporter	-2.73579	0.0209195
LOC111232040	Guanine nucleotide-binding protein subunit gamma; Guanine nucleotide-binding proteins (G proteins) are involved as a modulator or transducer in various transmembrane signaling systems. The beta [...]	2.73425	0.00187015
LOC111232045	Metalloendopeptidase	2.72461	0.0234247
LOC111232055	Cytochrome P450, family 2, subfamily P, polypeptide 6; Belongs to the cytochrome P450 family.	1.94939	0.00852208
LOC111232059	Secretory carrier-associated membrane protein	-1.56588	0.0393915
LOC111232095	Uncharacterized protein	2.19714	0.0002382
LOC111232097	Uncharacterized protein	-2.5455	0.0042314
LOC111232098	Uncharacterized protein	-1.9609	0.0229455
LOC111232120	TLE family member 2, transcriptional corepressor a	2.06853	0.0117793
LOC111232139	SH3-domain binding protein 4a	2.11565	0.00754349
LOC111232142	FYVE and coiled-coil domain containing 1a	-1.80965	0.0106329
LOC111232151	- -	1.91105	0.0462919
LOC111232153	Solute carrier family 44 member 5b; Belongs to the CTL (choline transporter-like) family.	-2.98264	0.00304097
LOC111232154	Inositol polyphosphate-4-phosphatase type I Ab	-1.55988	0.0347098
LOC111232173	CACN subunit beta associated regulatory protein b	1.71297	0.0191673
LOC111232180	MALT paracaspase 2	-1.74651	0.0315104
LOC111232194	Cyclin-dependent kinases regulatory subunit; Binds to the catalytic subunit of the cyclin dependent kinases and is essential for their biological function.	-1.75556	0.0310515
LOC111232226	- -	1.66634	0.00835857
LOC111232253	- -	2.20396	0.0421523
LOC111232282	- -	1.7449	0.0319442
LOC111232294	- -	2.04378	0.0261827
LOC111232317	Zinc finger and BTB domain containing 16b	1.73605	0.0307751
LOC111232356	Anosmin 1a	2.14193	0.0478324
LOC111232364	Coagulation factor VIII, procoagulant component; Belongs to the multicopper oxidase family.	1.98591	0.00352462
LOC111232386	Uncharacterized protein; Belongs to the mitochondrial carrier (TC 2.A.29) family.	1.6034	0.0235867
LOC111232436	Uncharacterized protein	2.67876	0.00974879
LOC111232437	Cholinergic receptor, nicotinic, beta 3b (neuronal)	1.56815	0.00850054
LOC111232448	Cholinergic receptor nicotinic alpha 6 subunit	2.4873	0.021778
LOC111232449	Cholinergic receptor, nicotinic, beta 5b	2.48818	0.00958682
LOC111232466	Centrin 4	-2.00198	0.0222031
LOC111232475	Uncharacterized protein	2.14674	0.0379915
LOC111232557	- -	-2.82627	0.0237211
LOC111232559	Solute carrier family 24 member 6a; Belongs to the Ca(2+):cation antiporter (CaCA) (TC 2.A.19) family.	1.91872	0.0146674
LOC111232589	GDNF family receptor alpha 4b	-3.8039	0.0311818
LOC111232620	START domain containing 14	1.63446	0.00802755
LOC111232649	Si:rp71-46j2.7	1.73916	0.00779133
LOC111232677	GTP-binding nuclear protein Ran; GTP-binding protein involved in nucleocytoplasmic transport. Required for the import of protein into the nucleus and also for RNA export. Involved in chromatin c [...]	-1.93645	0.00687089
LOC111232682	Uncharacterized protein	-1.8257	0.0232895
LOC111232715	Reticulon 4 receptor-like 2b	3.13804	0.00445616
LOC111232731	Uncharacterized protein	-2.10638	0.0365542
LOC111232733	Uncharacterized protein	2.16801	4.69713e-05
LOC111232741	Ladybird homeobox 2	3.60093	0.0400831
LOC111232768	MAP7 domain containing 3	-1.71847	0.00304097
LOC111232812	- -	-1.64664	0.0159481
LOC111232833	Myeloid ecotropic viral integration site 3	2.09429	0.00186837
LOC111232870	NUMB like endocytic adaptor protein	1.98002	0.0416741
LOC111232882	Protein tyrosine phosphatase receptor type Ub	1.53788	0.0198114
LOC111232930	TNF receptor-associated factor; Belongs to the TNF receptor-associated factor family.	2.09598	0.00543198
LOC111232951	Delta-like protein; Putative Notch ligand involved in the mediation of Notch signaling.	2.30736	0.000376081
LOC111232957	Orthodenticle homeobox 2a	2.36396	0.0451815
LOC111232988	- -	1.76304	0.00649249
LOC111233011	Netrin 5	2.20595	0.00352462
LOC111233027	Uncharacterized protein	2.33466	0.0117832
LOC111233064	Si:ch73-335l21.2	-3.63347	0.0045334
LOC111233070	Cortexin 1	2.40438	0.0120515
LOC111233073	Si:ch211-222n4.2	-2.44603	0.0120913
LOC111233074	- -	3.07396	0.0368322
LOC111233092	Si:dkeyp-23e4.3	-2.00181	0.0272527
LOC111233129	PAP2_C domain-containing protein	1.89072	0.0035969
LOC111233141	HMG box domain-containing protein	-2.07479	0.036778
LOC111233159	Transmembrane protein 54b	2.04067	0.00266804
LOC111233160	Hippocalcin like 4	2.15434	0.0182408
LOC111233169	Uncharacterized protein; Belongs to the glycosyltransferase 29 family.	2.19786	0.0476548
LOC111233173	Transmembrane protein 237b	-2.03215	0.0333863
LOC111233186	Homeobox domain-containing protein	2.29101	0.0244237
LOC111233188	Neurensin 1-like	2.13764	0.0410068
LOC111233207	Muscarinic acetylcholine receptor; The muscarinic acetylcholine receptor mediates various cellular responses, including inhibition of adenylate cyclase, breakdown of phosphoinositides and modula [...]	2.0035	0.030356
LOC111233211	Enolase 2	2.47729	0.0139588
LOC111233212	Guanine nucleotide binding protein (G protein), beta polypeptide 3b	2.07485	0.0387642
LOC111233217	Zgc:194578	-1.9957	0.0359457
LOC111233240	Uncharacterized protein	2.16231	0.0119112
LOC111233242	Si:ch73-160i9.1	1.71898	0.0253147
LOC111233256	- -	-1.63152	0.0341429
LOC111233272	Uncharacterized protein	-1.73222	0.000709934
LOC111233311	Uncharacterized protein	1.55443	0.019678
LOC111233325	- -	-1.58541	0.00803012
LOC111233349	Serine/threonine protein kinase 26	-1.64955	0.0380824
LOC111233412	Cyclin N-terminal domain containing 2; Belongs to the cyclin family.	2.40196	0.016945
LOC111233434	P2X purinoceptor; Receptor for ATP that acts as a ligand-gated ion channel.	2.56667	0.0369497
LOC111233441	- -	3.72516	0.00425543
LOC111233446	Diacylglycerol kinase	1.63601	0.0337923
LOC111233482	- -	2.21907	0.0139413
LOC111233492	Membrane-associated ring finger (C3HC4) 7	2.3969	0.014995
LOC111233496	ATP binding cassette subfamily A member 1	1.56018	0.00352462
LOC111233515	StAR-related lipid transfer (START) domain containing 15	1.94048	0.0425014
LOC111233548	Neuromedin U receptor 3; Belongs to the G-protein coupled receptor 1 family.	2.29015	0.0243461
LOC111233554	Uncharacterized protein	-2.28921	0.0400285
LOC111233590	Immunoglobin superfamily, member 21a	1.52495	0.0350351
LOC111233716	Potassium inwardly-rectifying channel, subfamily J, member 11, like	2.6592	0.00435376
LOC111233737	RPGRIP1 like	-1.78146	0.0280673
LOC111233749	- -	-1.87526	0.0175703
LOC111233793	TNFR-Cys domain-containing protein	-2.32379	0.0319186
LOC111233827	Palmdelphin a	2.22516	0.0035969
LOC111233831	WD_REPEATS_REGION domain-containing protein	-3.02374	0.0244205
LOC111233834	Peptidase inhibitor 15b; Belongs to the CRISP family.	2.57257	0.0219204
LOC111233848	Uncharacterized protein	2.39151	0.0338663
LOC111233879	Uncharacterized protein	1.91458	0.00650213
LOC111233924	RAB36, member RAS oncogene family	-1.71714	0.0265655
LOC111233935	Rho GTPase activating protein 12a	-1.70797	0.0399039
LOC111233936	- -	-1.6873	0.0249224
LOC111233939	- -	-2.87347	0.00352462
LOC111233943	acidPPc domain-containing protein	-1.60996	0.0354034
LOC111233950	- -	2.18661	0.0408917
LOC111233953	CYCLIN domain-containing protein; Belongs to the cyclin family.	1.86606	0.0111024
LOC111234021	Heat shock cognate 70; Belongs to the heat shock protein 70 family.	2.13639	0.0110934
LOC111234038	- -	2.04771	0.0298241
LOC111234044	Zmp:0000001114	2.41238	0.0255677
LOC111234048	- -	-2.05115	0.0319442
LOC111234051	Potassium channel, subfamily K, member 5b; Belongs to the two pore domain potassium channel (TC 1.A.1.8) family.	1.89836	0.034793
LOC111234063	Hyaluronan synthase 1	-2.20935	0.0283887
LOC111234088	G_PROTEIN_RECEP_F1_2 domain-containing protein	2.10544	0.02162
LOC111234098	Uncharacterized protein; Belongs to the peptidase C1 family.	4.81188	0.0119008
LOC111234109	N-acetyltransferase domain-containing protein	1.90689	0.0131233
LOC111234125	N-acetyltransferase 16, like	2.88124	0.027488
LOC111234150	- -	1.86782	0.0144283
LOC111234154	Slingshot protein phosphatase 1b	1.53154	0.0448398
LOC111234170	- -	2.24056	0.0101659
LOC111234186	- -	2.26755	0.00502141
LOC111234197	Uncharacterized protein	1.68875	0.0146674
LOC111234202	Metalloendopeptidase	2.60521	0.0234253
LOC111234204	Glycerol-3-phosphate acyltransferase 4	-1.57528	0.0106853
LOC111234218	Smoothelin a	-2.37531	0.00415101
LOC111234255	Uncharacterized protein	2.51426	0.041348
LOC111234262	Elongin A, like	1.6297	0.0367376
LOC111234268	Si:dkey-175g6.2	2.69982	0.0034197
LOC111234273	Solute carrier family 22 member 21	2.21815	0.016484
LOC111234281	- -	-1.68876	0.0102011
LOC111234323	H2A histone family, member Y; Belongs to the histone H2A family.	1.7789	0.026303
LOC111234324	Amino_oxidase domain-containing protein	-2.4975	0.00344139
LOC111234325	Neuroligin 3b	-2.33645	0.016284
LOC111234407	Peptidase M12B domain-containing protein	-1.91933	0.0315104
LOC111234434	- -	1.70701	0.038448
LOC111234493	AP-3 complex subunit mu-1; Part of the AP-3 complex, an adaptor-related complex which is not clathrin-associated. The complex is associated with the Golgi region as well as more peripheral struc [...]	-1.70122	0.0321991
LOC111234504	Serine/threonine kinase 32A; Belongs to the protein kinase superfamily.	2.4996	0.0171481
LOC111234515	Sosondowah ankyrin repeat domain family member A	2.74918	0.0189796
LOC111234523	Nuclear receptor binding SET domain protein 1b	1.74295	0.0337696
LOC111234547	- -	1.85395	0.00942947
LOC111234620	Solute carrier family 43 member 2b	1.80552	0.0344685
LOC111234625	RING-type domain-containing protein	1.61737	0.0148178
LOC111234638	Ubiquitin-like domain-containing protein	1.61735	0.0382704
LOC111234673	Uncharacterized protein; Belongs to the G-protein coupled receptor 2 family.	1.93192	0.0246585
LOC111234727	Troponin C type 2 (fast)	2.42906	0.000342533
LOC111234856	MAGI family member, X-linked b	2.12939	0.0105674
LOC111234864	Cdk5 and Abl enzyme substrate 2a; Belongs to the cyclin family.	-1.76345	0.0239363
LOC111234897	DnaJ (Hsp40) homolog, subfamily C, member 5ab	-1.54291	0.0431489
LOC111234923	DNA (cytosine-5-)-methyltransferase 3 beta, duplicate b.1; Belongs to the class I-like SAM-binding methyltransferase superfamily. C5-methyltransferase family.	2.00059	0.0247073
LOC111234959	Calcium/calmodulin-dependent protein kinase IGb; Belongs to the protein kinase superfamily.	2.32226	0.00312818
LOC111234999	PDZ domain containing 4	2.41835	0.0264406
LOC111235014	Syntaphilin a	2.59553	0.00467869
LOC111235020	Opiate receptor-like 1; Belongs to the G-protein coupled receptor 1 family.	-2.88858	0.0124172
LOC111235022	Matrix-remodelling associated 8b	2.15984	0.0153871
LOC111235030	Isocitrate dehydrogenase [NAD] subunit, mitochondrial	-2.77923	0.0060326
LOC111235075	Nucleolar protein 4-like b	-1.98206	0.0191678
LOC111235081	Family with sequence similarity 110 member A	2.4534	0.0186975
LOC111235106	YTH N(6)-methyladenosine RNA binding protein 1	-1.64419	0.0259547
LOC111235139	- -	2.94217	0.0175486
LOC111235172	- -	-2.08679	0.01982
LOC111235193	Rhotekin 2a	-1.91542	0.0217121
LOC111235220	Potassium large conductance calcium-activated channel, subfamily M, alpha member 1a	2.29268	0.0329785
LOC111235233	- -	1.63651	0.0169126
LOC111235236	Uncharacterized protein; Belongs to the semaphorin family.	2.18364	0.00462561
LOC111235280	Rho-GAP domain-containing protein	-2.01873	0.0168846
LOC111235292	Si:dkey-27m7.4; Belongs to the intermediate filament family.	2.40543	0.0159084
LOC111235293	- -	1.59272	0.042235
LOC111235305	Leucine-rich repeat, immunoglobulin-like and transmembrane domains 1a	-2.76324	0.0151485
LOC111235311	DEAH (Asp-Glu-Ala-His) box polypeptide 32b	3.10701	0.0074684
LOC111235358	3'-phosphoadenosine 5'-phosphosulfate synthase 2a	-2.39755	0.00995562
LOC111235389	Non-specific serine/threonine protein kinase; Belongs to the protein kinase superfamily.	-1.969	0.0354034
LOC111235438	Uncharacterized protein	2.23994	0.00769549
LOC111235522	Coagulation factor X	2.56791	0.0067378
LOC111235546	GLI family zinc finger 2b	1.69469	0.0219626
LOC111235579	MID1 interacting protein 1	-2.43265	0.00761913
LOC111235609	Si:ch211-168d1.3	2.54046	0.021778
LOC111235642	- -	-1.55018	0.0155593
LOC111235651	Cytidine deaminase; This enzyme scavenges exogenous and endogenous cytidine and 2'-deoxycytidine for UMP synthesis; Belongs to the cytidine and deoxycytidylate deaminase family.	1.55871	0.00576298
LOC111235676	Uncharacterized protein	2.04906	0.00662011
LOC111235708	Lipolysis stimulated lipoprotein receptor	2.13362	0.0115269
LOC111235735	Apolipoprotein Eb	3.18627	0.00270831
LOC111235758	Si:dkeyp-97a10.3	1.81053	0.0199577
LOC111235812	- -	1.63147	0.0428547
LOC111235819	Apolipoprotein C-II	3.37713	0.039072
LOC111235820	- -	-1.87617	0.00312818
LOC111235823	Si:ch211-107n13.1	1.70678	0.029737
LOC111235829	Zinc finger CCCH-type containing 12A	2.0146	0.00367726
LOC111235830	- -	-1.6302	0.00258199
LOC111235834	Complement component c3b, tandem duplicate 2	2.08783	0.00878571
LOC111235874	- -	-2.17858	0.0441097
LOC111235894	Family with sequence similarity 83 member Fb	1.71811	0.0463911
LOC111235934	- -	2.28211	0.0174116
LOC111235946	Calcium-transporting ATPase; This magnesium-dependent enzyme catalyzes the hydrolysis of ATP coupled with the transport of calcium.	-1.69643	0.0108879
LOC111235956	Hyaluronidase	2.18776	0.0241139
LOC111235961	Sushi domain-containing protein	2.04871	0.0140025
LOC111235962	Synovial sarcoma, X breakpoint 2 interacting protein b	-1.87994	0.0310257
LOC111235964	Troponin I2, fast skeletal type	2.57445	0.0117063
LOC111235969	Kinesin-like protein; Belongs to the TRAFAC class myosin-kinesin ATPase superfamily. Kinesin family.	2.50017	0.00165976
LOC111236006	Metalloendopeptidase	-2.35407	0.0262872
LOC111236011	G protein-coupled receptor 37a	1.64122	0.0344048
LOC111236016	- -	2.3031	0.00169717
LOC111236019	Uncharacterized protein	1.56358	0.0315104
LOC111236022	Family with sequence similarity 169 member B	-1.99138	0.038448
LOC111236030	Bromodomain containing 1b	-1.69042	0.0290127
LOC111236060	- -	-1.94048	0.017581
LOC111236074	- -	-3.87788	0.000342533
LOC111236081	Dehydrogenase/reductase (SDR family) member 13a, tandem duplicate 2; Belongs to the short-chain dehydrogenases/reductases (SDR) family.	2.59286	0.00354074
LOC111236136	- -	2.85706	0.0418491
LOC111236149	- -	-1.80063	0.0324394
LOC111236186	Thrombospondin 1b	1.99792	0.049857
LOC111236264	Oxysterol-binding protein; Belongs to the OSBP family.	1.52273	0.0206579
LOC111236314	Myosin, heavy chain 10, non-muscle; Belongs to the TRAFAC class myosin-kinesin ATPase superfamily. Myosin family.	-1.69677	0.0260721
LOC111236319	C-type lectin domain-containing protein	2.50004	0.0129046
LOC111236322	Uncharacterized protein; Belongs to the TRAFAC class myosin-kinesin ATPase superfamily. Myosin family.	1.59078	0.0305582
LOC111236347	Mitochondrial glycine transporter; Mitochondrial glycine transporter that imports glycine into the mitochondrial matrix. Plays an important role in providing glycine for the first enzymatic step [...]	-1.58933	0.0279318
LOC111236438	Dynein light chain	-1.93663	0.0198161
LOC111236485	Methylenetetrahydrofolate dehydrogenase (NADP+ dependent) 2 like	-1.52309	0.00177054
LOC111236496	Kinesin motor domain-containing protein; Belongs to the TRAFAC class myosin-kinesin ATPase superfamily. Kinesin family.	1.92241	0.00186818
LOC111236504	Keratin, type 1, gene c5; Belongs to the intermediate filament family.	-2.44467	0.0103145
LOC111236521	Uncharacterized protein	-2.34289	0.0211522
LOC111236529	UDP-glucuronosyltransferase; Belongs to the UDP-glycosyltransferase family.	3.34124	0.00512662
LOC111236570	Polypeptide N-acetylgalactosaminyltransferase	2.95013	0.0182408
LOC111236593	Switching B cell complex subunit SWAP70a	-1.61243	0.0187163
LOC111236595	Ras association domain family member 10	2.83499	0.00809177
LOC111236620	SOGA family member 3b	2.15685	0.0136172
LOC111236665	Amine oxidase	2.43904	0.0269952
LOC111236697	IF rod domain-containing protein; Belongs to the intermediate filament family.	2.1176	0.00718687
LOC111236700	IF rod domain-containing protein; Belongs to the intermediate filament family.	2.04051	0.00802755
LOC111236800	DENN domain containing 3	1.67746	0.0407
LOC111236814	Stathmin; Belongs to the stathmin family.	1.96063	0.0394244
LOC111236819	Solute carrier family 45 member 4b	-1.63829	0.0119008
LOC111236832	Uncharacterized protein	1.51764	0.0476233
LOC111236848	Anion exchange protein	-1.68796	0.0279951
LOC111236862	- -	1.61217	0.0173443
LOC111236867	Actin related protein 3B; Belongs to the actin family.	2.33757	0.016678
LOC111236868	Crystallin beta-gamma domain containing 1b; Belongs to the beta/gamma-crystallin family.	1.65034	0.0160036
LOC111236889	Phosphoinositide phospholipase C	-1.95039	0.038448
LOC111236907	Si:dkey-82o10.4	1.81444	0.0143163
LOC111236951	- -	-2.6939	0.0234123
LOC111236963	- -	-1.96875	0.0185082
LOC111237016	Uncharacterized protein	-2.01899	0.0387642
LOC111237033	- -	-2.12446	0.0268464
LOC111237050	Poly [ADP-ribose] polymerase	1.98588	0.0155593
LOC111237057	- -	-2.24239	0.00755583
LOC111237072	V-type proton ATPase subunit a; Essential component of the vacuolar proton pump (V-ATPase), a multimeric enzyme that catalyzes the translocation of protons across the membranes. Required for ass [...]	1.88732	0.00416114
LOC111237083	HLF transcription factor, PAR bZIP family member b	2.25466	0.0141647
LOC111237105	- -	-2.90223	0.00755583
LOC111237149	Retinol dehydrogenase 12	2.14033	0.0075347
LOC111237166	Glypican 1a; Cell surface proteoglycan that bears heparan sulfate. ; Belongs to the glypican family.	1.94518	0.040112
LOC111237181	Uncharacterized protein; Belongs to the protein kinase superfamily.	-3.06416	0.000212126
LOC111237183	RAR-related orphan receptor C	1.75581	0.030356
LOC111237209	Thioesterase superfamily member 4	-2.37592	0.00416952
LOC111237214	Zgc:174935	1.81791	0.0179199
LOC111237303	- -	-3.51711	0.000342533
LOC111237384	Zgc:63972	1.79994	0.0499506
LOC111237412	Uncharacterized protein	1.69887	0.0122136
LOC111237414	Caveolae associated protein 4b	2.81216	0.00107199
LOC111237425	- -	-2.15436	0.0475258
LOC111237448	Uncharacterized protein	2.19454	0.00579044
LOC111237466	Sulfate anion transporter 1; Mediates sulfate transport with high affinity. Mediates oxalate transport. Mediates bicarbonate transport. Does not accept succinate as cosubstrate; Belongs to the S [...]	3.06718	0.00254126
LOC111237471	Si:dkey-247m21.3; Belongs to the G-protein coupled receptor 1 family.	2.28666	0.0394278
LOC111237488	Glutamate ionotropic receptor NMDA type subunit 3A; Belongs to the glutamate-gated ion channel (TC 1.A.10.1) family.	2.23337	0.00799446
LOC111237521	Fibrinogen alpha chain	-1.68769	0.0408449
LOC111237531	Cholinergic receptor, nicotinic, alpha 2b (neuronal)	2.75836	0.0215076
LOC111237555	Calpain 2, (m/II) large subunit, like; Belongs to the peptidase C2 family.	2.37261	0.00181876
LOC111237566	Calpain 1, (mu/I) large subunit b; Belongs to the peptidase C2 family.	1.61153	0.0136221
LOC111237618	Delta-like protein; Putative Notch ligand involved in the mediation of Notch signaling.	1.58547	0.0396618
LOC111237640	Ubiquitin specific peptidase 11; Belongs to the peptidase C19 family.	-2.53312	0.00181876
LOC111237663	Uncharacterized protein	-2.66347	0.00425543
LOC111237710	Zgc:63587; Belongs to the TRAFAC class TrmE-Era-EngA-EngB-Septin-like GTPase superfamily. Septin GTPase family.	-2.22517	0.00368593
LOC111237735	Hcy-binding domain-containing protein; Involved in the regulation of homocysteine metabolism.	3.29735	0.0245104
LOC111237759	Hcy-binding domain-containing protein; Involved in the regulation of homocysteine metabolism.	-3.3144	0.0190159
LOC111237772	Unc-5 netrin receptor C	1.60417	0.0229455
LOC111237779	Palmitoyltransferase; Belongs to the DHHC palmitoyltransferase family.	2.0596	0.0207964
LOC111237785	Sorting nexin 14	-2.25332	0.019538
LOC111237789	Nipped-B protein	-1.56791	0.030356
LOC111237795	GLIS family zinc finger 3	2.40895	0.0409646
LOC111237833	Family with sequence similarity 49 member Bb	-1.62678	0.00652604
LOC111237862	Phospholipid scramblase; May mediate accelerated ATP-independent bidirectional transbilayer migration of phospholipids upon binding calcium ions that results in a loss of phospholipid asymmetry [...]	1.98389	0.0472352
LOC111237964	Amino acid transporter	-2.76239	0.0019607
LOC111238011	- -	3.13778	0.0269657
LOC111238015	Lissencephaly-1 homolog; Positively regulates the activity of the minus-end directed microtubule motor protein dynein. May enhance dynein-mediated microtubule sliding by targeting dynein to the [...]	-1.72549	0.0294252
LOC111238016	Apoptosis inducing factor mitochondria associated 4	1.97048	0.00956978
LOC111238018	Zgc:153372	1.52382	0.00187015
LOC111238058	Netrin 1b	1.75066	0.0464184
LOC111238061	Target of myb1 membrane trafficking protein; Belongs to the TOM1 family.	1.51569	0.0237925
LOC111238071	BMERB domain-containing protein	2.43578	0.0162018
LOC111238105	- -	-2.57313	0.0127271
LOC111238113	Envoplakin b	2.43807	0.00270831
LOC111238137	- -	2.11873	0.00427025
LOC111238141	Calpain 12; Belongs to the peptidase C2 family.	2.49019	0.00470882
LOC111238178	Uncharacterized protein	1.85001	0.0384136
LOC111238193	Uncharacterized protein	1.81317	0.00304097
LOC111238195	Small integral membrane protein 29	-1.78287	0.0167727
LOC111238217	Inositol polyphosphate-5-phosphatase Ka	-1.52375	0.00233947
LOC111238225	- -	2.03846	0.00900852
LOC111238226	Solute carrier family 43 member 2a	2.8905	0.0272544
LOC111238230	- -	-2.93249	0.00535691
LOC111238232	- -	2.84639	0.030356
LOC111238249	Centriole, cilia and spindle-associated protein a	-1.81777	0.0136228
LOC111238258	- -	-1.66385	0.016238
LOC111238289	HERV-H LTR-associating 2b, tandem duplicate 1	1.70119	0.0189521
LOC111238303	Eukaryotic translation initiation factor 1A X-linked b; Seems to be required for maximal rate of protein biosynthesis. Enhances ribosome dissociation into subunits and stabilizes the binding of [...]	-1.57118	0.0026017
LOC111238318	Progestin and adipoQ receptor family member 8	1.98059	0.00650213
LOC111238325	- -	-1.51446	0.0240175
LOC111238330	Nuclear factor of kappa light polypeptide gene enhancer in B-cells inhibitor, alpha a	1.60633	0.00975551
LOC111238343	Ephrin RBD domain-containing protein; Belongs to the ephrin family.	3.16565	0.0350656
LOC111238438	- -	-1.72932	0.0272286
LOC111238444	Microtubule-associated protein, RP/EB family, member 3b	-1.81599	0.00576925
LOC111238468	Transforming growth factor beta; Belongs to the TGF-beta family.	2.81717	0.0128575
LOC111238469	Glutamate receptor, ionotropic, N-methyl D-aspartate 1a	1.63505	0.0252253
LOC111238493	Immunoglobulin superfamily, member 9a	1.89861	0.0136228
LOC111238517	Activating transcription factor 5b	2.09059	0.00224744
LOC111238540	Protein HIRA; Required for replication-independent chromatin assembly and for the periodic repression of histone gene transcription during the cell cycle; Belongs to the WD repeat HIR1 family.	-2.35186	0.00535691
LOC111238559	DUF3421 domain-containing protein	-2.03988	0.0060326
LOC111238565	Uncharacterized protein	-1.87804	0.031662
LOC111238592	Receptor-interacting serine-threonine kinase 3	-2.2283	0.0473135
LOC111238597	Uncharacterized protein	-1.54828	0.0200997
LOC111238599	- -	1.8805	0.0174363
LOC111238605	- -	1.58247	0.0247073
LOC111238661	Retinaldehyde binding protein 1a	2.31711	0.0202886
LOC111238667	Glycoprotein A33 (transmembrane), paralog a	2.26073	0.00181876
LOC111238672	Immunoglobulin-like domain containing receptor 1a	2.0286	0.00520284
LOC111238722	ALG11 alpha-1,2-mannosyltransferase	-2.01621	0.0162021
LOC111238777	Retinoid x receptor, beta b	-1.77418	0.0320038
LOC111238784	Chromobox homolog 3b	1.58144	0.0161276
LOC111238801	Homeobox A2b	2.80388	0.00755297
LOC111238836	Si:dkey-30c15.10	-1.54589	0.0408449
LOC111238893	Reticulon	2.39544	0.000622943
LOC111238929	D4, zinc and double PHD fingers, family 3	2.42057	3.98763e-05
LOC111238932	POU domain protein	2.68816	0.0364306
LOC111238949	Dihydropyrimidinase like 5b	-2.53381	0.0190497
LOC111238956	Uncharacterized protein	2.00494	0.0201768
LOC111238980	Integral membrane protein 2Cb	-2.50732	0.00701258
LOC111238982	Uncharacterized protein	2.42293	0.0114061
LOC111238994	BCL2 family apoptosis regulator BOK b	2.41138	0.0159918
LOC111238997	Uncharacterized protein	2.20609	0.00534357
LOC111239001	Hes family bHLH transcription factor 6	-2.1107	0.0134021
LOC111239002	- -	2.0271	0.00942947
LOC111239003	Angiomotin like 2b	1.50948	0.0225757
LOC111239009	Kinesin family member 1Ab; Belongs to the TRAFAC class myosin-kinesin ATPase superfamily. Kinesin family.	1.90224	0.00471136
LOC111239013	Uncharacterized protein	-1.71307	0.0449426
LOC111239041	- -	1.86646	0.00687019
LOC111239081	Sarcoglycan zeta	1.68702	0.0457803
LOC111239082	Uncharacterized protein	1.7234	0.0464987
LOC111239093	Tumor necrosis factor receptor superfamily, member 19	1.65915	0.0390015
LOC111239138	Elongation of very long chain fatty acids protein	1.93241	0.0194452
LOC111239139	- -	-2.69671	0.0243461
LOC111239181	Guanylate cyclase	1.76381	0.00529686
LOC111239237	- -	-1.78683	0.0295917
LOC111239303	Nanog homeobox	1.80451	0.0019182
LOC111239314	t-SNARE coiled-coil homology domain-containing protein	2.5107	0.00659017
LOC111239323	Phosphatidylinositol binding clathrin assembly protein b	1.76383	0.0350748
LOC111239343	Uncharacterized protein	2.325	0.0117793
LOC111239344	Endothelial cell adhesion molecule b	2.20271	0.0191003
LOC111239358	Uncharacterized protein	2.33284	0.014262
LOC111239378	Sodium/potassium-transporting ATPase subunit alpha	3.12325	0.000457285
LOC111239401	Uncharacterized protein	-2.07752	0.00650213
LOC111239402	- -	-2.62773	0.0060326
LOC111239412	Protein kinase domain-containing protein; Belongs to the protein kinase superfamily.	-2.15397	0.0428645
LOC111239450	Stress-associated endoplasmic reticulum protein; May interact with target proteins during translocation into the lumen of the endoplasmic reticulum. May protect unfolded target proteins against [...]	-1.67895	0.00217908
LOC111239461	- -	1.82982	0.00796501
LOC111239463	Ig-like domain-containing protein	2.40937	0.0112315
LOC111239477	Ring finger protein 220b	2.0602	0.0264406
LOC111239490	Uncharacterized protein	1.65738	0.0060326
LOC111239579	Coagulation factor II (thrombin) receptor-like 1, tandem duplicate 2	2.08677	0.041166
LOC111239583	Corticotropin-releasing factor-binding protein; Binds CRF and inactivates it. May prevent inappropriate pituitary-adrenal stimulation in pregnancy. ; Belongs to the CRF-binding protein family.	1.91199	0.0144283
LOC111239651	Peptidyl-prolyl cis-trans isomerase; PPIases accelerate the folding of proteins. It catalyzes the cis-trans isomerization of proline imidic peptide bonds in oligopeptides; Belongs to the cycloph [...]	2.24095	0.0386428
LOC111239654	G protein-coupled receptor kinase; Belongs to the protein kinase superfamily. AGC Ser/Thr protein kinase family. GPRK subfamily.	1.96461	0.032231
LOC111239705	CTTNBP2 N-terminal like a	-2.41042	0.00673906
LOC111239716	- -	-2.22135	0.0372636
LOC111239764	Potassium channel, subfamily K, member 10a; Belongs to the two pore domain potassium channel (TC 1.A.1.8) family.	2.96329	0.00736815
LOC111239775	Tau tubulin kinase 2b	-1.71198	0.0456394
LOC111239784	- -	2.89337	0.00204261
LOC111239867	MACPF domain-containing protein	2.11227	0.0326675
LOC111239883	Zgc:73226	2.49792	0.0108243
LOC111239889	Proprotein convertase subtilisin/kexin type 5a	2.05074	0.00172817
LOC111239935	- -	3.07655	0.00382561
LOC111239962	- -	3.18458	0.00405709
LOC111239966	- -	2.53218	0.0113541
LOC111239972	- -	1.9978	0.00371567
LOC111239990	- -	1.84701	0.0146674
LOC111239998	KN motif and ankyrin repeat domains 1b	1.65341	0.0166485
LOC111240002	Si:dkey-226m8.10	1.96246	0.0117832
LOC111240005	- -	-2.95356	0.00204261
LOC111240034	Uncharacterized protein	-1.6168	0.00816315
LOC111240063	- -	1.75893	0.0145255
LOC111240077	- -	-1.63168	0.0218529
LOC111240095	Radial spoke head component 4A	-2.19638	0.0217121
LOC111240116	ATP-binding cassette, sub-family G (WHITE), member 2d	2.18104	0.00382033
LOC111240134	- -	1.69419	0.0218139
LOC111240312	ArfGAP with SH3 domain, ankyrin repeat and PH domain 2b	1.79147	0.0180937
LOC111240334	Adenylate kinase 7a	-2.54839	0.0088237
LOC111240353	ABC1 domain-containing protein	1.61327	0.00777157
LOC111240354	- -	1.7395	0.0453087
LOC111240389	- -	2.24128	0.0159008
LOC111240413	Meis homeobox 2b	1.78012	0.045791
LOC111240429	Zgc:153383	-2.66058	0.00369885
LOC111240460	Protein yippee-like; Belongs to the yippee family.	-2.4522	0.0168846
lpar3	Lysophosphatidic acid receptor 3; Belongs to the G-protein coupled receptor 1 family.	1.57808	0.0272544
lpar4	Lysophosphatidic acid receptor 4; Belongs to the G-protein coupled receptor 1 family.	1.93828	0.00608566
lrp11	Low density lipoprotein receptor-related protein 11	-2.29554	0.0166835
lrrc18	Leucine rich repeat containing 18a	-2.58349	0.0357939
lrrc20	Leucine rich repeat containing 20	-1.63973	0.0094159
lrrc23	Leucine rich repeat containing 23	-2.55451	0.00755583
lrrc27	Uncharacterized protein	-1.9885	0.0398853
lrrc3b	Leucine rich repeat containing 3B	2.2076	0.00848232
lrrc49	Leucine rich repeat containing 49	-1.74799	0.0308458
lrrc56	Leucine rich repeat containing 56	-1.87254	0.0332418
lrrc6	Leucine rich repeat containing 6	-2.23154	0.0179541
lrrc71	Si:ch211-81a5.5	-2.42673	0.0147696
ly6d	- -	4.36911	0.00410198
lypd1	LY6/PLAUR domain containing 1	1.8854	0.0333353
lyz	Lysozyme; Lysozymes have primarily a bacteriolytic function; those in tissues and body fluids are associated with the monocyte-macrophage system and enhance the activity of immunoagents. ; Belon [...]	3.58595	0.000818596
lztfl1	Leucine zipper transcription factor-like 1	-2.36007	0.00979721
macc1	MET transcriptional regulator MACC1	1.6889	0.0204842
mal2	Mal, T cell differentiation protein 2 (gene/pseudogene)	1.79634	0.0442891
man1a1	alpha-1,2-Mannosidase; Belongs to the glycosyl hydrolase 47 family.	-1.60773	0.00325298
manf	Mesencephalic astrocyte-derived neurotrophic factor	-1.51666	0.00413554
map10	Si:ch1073-266p11.2	-1.70127	0.0209356
map1lc3a	Microtubule-associated protein 1 light chain 3 alpha	-1.89373	0.016238
map3k10	Mitogen-activated protein kinase kinase kinase	1.66249	0.0474097
map3k15	Mitogen-activated protein kinase kinase kinase 15	2.02841	0.00175437
map3k20	Uncharacterized protein	1.58684	0.00943108
map7	Si:ch73-217b7.1	1.8971	0.0278493
map9	Microtubule-associated protein 9	-1.79127	0.0129499
mapk15	Mitogen-activated protein kinase	-2.26173	0.0321991
mapre1	Microtubule-associated protein, RP/EB family, member 1b	-1.70621	0.0060326
mcm8	Minichromosome maintenance 8 homologous recombination repair factor; Belongs to the MCM family.	-1.59152	0.00691609
mcmdc2	Minichromosome maintenance domain containing 2	-2.06462	0.0185494
mdh1b	Malate dehydrogenase 1B, NAD (soluble)	-2.87616	0.00181876
mdm1	Mdm1 nuclear protein	-1.80371	0.0388281
mdm2	MDM2 proto-oncogene	-2.18034	0.00357215
me1	Malic enzyme	-1.77299	0.0438866
med31	Mediator of RNA polymerase II transcription subunit 31; Component of the Mediator complex, a coactivator involved in the regulated transcription of nearly all RNA polymerase II-dependent genes. [...]	-1.99908	0.0310691
meig1	Meiosis/spermiogenesis associated 1	-2.17736	0.026277
meiob	Methionine sulfoxide reductase B1b	-2.27964	0.00368916
meox2	Mesenchyme homeobox 2a	-1.6404	0.0347346
mgat4a	Alpha-1,3-mannosyl-glycoprotein 4-beta-N-acetylglucosaminyltransferase A	-1.86773	0.00769672
mgat5	Alpha-1,6-mannosylglycoprotein 6-beta-N-acetylglucosaminyltransferase	-1.97239	0.00318664
mgll	Monoglyceride lipase	1.8204	0.0180028
mindy2	MINDY lysine 48 deubiquitinase 2	-1.80422	0.0136228
mindy4	Si:dkey-30h22.11	-1.71071	0.0198963
mixl1	Mix paired-like homeobox	2.68244	0.0450596
mks1	MKS transition zone complex subunit 1	-2.2592	0.0059267
mlec	Malectin	-1.93177	0.000732979
mlxip	MLX interacting protein	1.61869	0.0217577
mn1	Meningioma 1b	1.70412	0.0357939
mns1	Meiosis-specific nuclear structural 1	-2.02402	0.0114517
morn2	Uncharacterized protein	-2.4111	0.0156377
morn5	MORN repeat containing 5	-2.47049	0.0151359
mpp2	Membrane protein, palmitoylated 2b (MAGUK p55 subfamily member 2); Belongs to the MAGUK family.	1.969	0.0200721
mpv17l	Uncharacterized protein; Belongs to the peroxisomal membrane protein PXMP2/4 family.	-2.64876	0.00226206
mpzl2	Myelin protein zero like 2	1.8891	0.0395652
mpzl3	Ig-like domain-containing protein	1.74864	0.00404344
mrvi1	Murine retrovirus integration site 1 homolog	1.59918	0.0128349
msantd2	Myb/SANT DNA binding domain containing 2	-1.69188	0.0365329
msantd4	Myb/SANT-like DNA-binding domain containing 4 with coiled-coils	1.98448	0.00316239
msh4	MutS homolog 4	-1.86808	0.045842
mtf1	Metal-regulatory transcription factor 1	-2.07875	0.00848232
mtss1	Uncharacterized protein	2.00878	0.00352462
muc15	Uncharacterized protein	2.46048	0.0433601
mvb12a	Uncharacterized protein	1.81677	0.0134021
mxd1	MAX dimerization protein 1	-1.58718	0.0162021
mxi1	Max interactor 1, dimerization protein	-2.45446	0.0138586
mybpc2	Uncharacterized protein	2.66893	4.69713e-05
mycbpap	Mycbp associated protein	-2.10949	0.027488
mylip	Myosin regulatory light chain interacting protein a	1.75503	0.00620367
mymk	Myomaker, myoblast fusion factor	3.31794	0.00706309
myo5b	Myosin VB; Belongs to the TRAFAC class myosin-kinesin ATPase superfamily. Myosin family.	2.00758	0.0045334
myo5c	Myosin VC; Belongs to the TRAFAC class myosin-kinesin ATPase superfamily. Myosin family.	1.60216	0.0127825
myot	Myotilin	-1.61274	0.0394593
naa60	N-acetyltransferase 15 (GCN5-related, putative)	-1.61116	0.0296025
nae1	NEDD8-activating enzyme E1 regulatory subunit; Regulatory subunit of the dimeric UBA3-NAE1 E1 enzyme. E1 activates NEDD8 by first adenylating its C-terminal glycine residue with ATP, thereafter [...]	-1.73182	0.0359115
ncam2	Zgc:152904	2.25549	0.0232895
ncbp1	Nuclear cap binding protein subunit 1	-1.66224	0.0303394
ncbp2	Nuclear cap-binding protein subunit 2; Component of the cap-binding complex (CBC), which binds co- transcriptionally to the 5' cap of pre-mRNAs and is involved in various processes such as pre-m [...]	-2.00453	0.00427025
ncbp3	Nuclear cap binding subunit 3	-1.74809	0.0132486
ncf4	Neutrophil cytosolic factor 4	1.76793	0.0106845
ncmap	Uncharacterized protein	3.53286	0.00369885
ndst1	N-deacetylase/N-sulfotransferase (heparan glucosaminyl) 1a	1.56565	0.0148701
nebl	Uncharacterized protein	-1.58329	0.000969617
necab1	N-terminal EF-hand calcium binding protein 1	2.02526	0.0417775
nefm	Neurofilament, medium polypeptide a; Belongs to the intermediate filament family.	1.92871	0.020433
nek10	NIMA-related kinase 10	-2.04936	0.047568
nek2	NIMA-related kinase 2	-2.23774	0.00413554
nek8	NIMA-related kinase 8	-1.87844	0.0236953
nell2	Neural EGFL like 2a	2.0103	0.0137945
nenf	Neudesin neurotrophic factor; Belongs to the cytochrome b5 family.	-2.1374	0.0167727
net1	Neuroepithelial cell transforming 1	2.04596	0.00304097
neurod1	Neurogenic differentiation factor	1.93565	0.0179011
nexn	Nexilin (F actin binding protein)	1.61239	0.0259065
nfatc4	Nuclear factor of activated T cells 4	1.62366	0.0460591
nfkb2	Nuclear factor of kappa light polypeptide gene enhancer in B-cells 2 (p49/p100)	1.68862	0.0162602
nin	Ninein (GSK3B interacting protein)	-1.87526	0.0489277
nkiras1	NFKB inhibitor interacting Ras-like 1	-1.61735	0.0211134
nkx3-2	NK3 homeobox 2	2.05265	0.0371806
nme7	Nucleoside diphosphate kinase 7; Belongs to the NDK family.	-2.17715	0.0428595
nmur1	G_PROTEIN_RECEP_F1_2 domain-containing protein; Belongs to the G-protein coupled receptor 1 family.	1.61133	0.0481904
noct	Nocturnin	-1.68743	0.0374976
nod1	Nucleotide-binding oligomerization domain containing 1	1.96124	0.00917898
nphp1	Nephronophthisis 1	-1.91949	0.014118
nphp3	Nephronophthisis 3	-1.76061	0.0344048
nppc	Natriuretic peptide C	-1.73717	0.0219626
npy	Neuropeptide Y	2.25841	0.0314834
nr0b1	Nuclear receptor subfamily 0 group B member 1	2.33463	0.00498866
nr1h4	Nuclear receptor subfamily 1, group H, member 4	3.21151	0.0275926
nr1i2	Nuclear receptor subfamily 1, group I, member 2	1.70468	0.0464184
nr5a2	Nuclear receptor subfamily 5, group A, member 2	1.51181	0.0300332
nr6a1	Nuclear receptor subfamily 6, group A, member 1a	2.24925	0.0296189
nsmce1	NSE1 homolog, SMC5-SMC6 complex component	-2.77053	0.00107199
nsmce4a	Non-structural maintenance of chromosomes element 4; Component of the SMC5-SMC6 complex, that promotes sister chromatid alignment after DNA damage and facilitates double-stranded DNA breaks (DSB [...]	-1.81555	0.0237086
nsmf	NMDA receptor synaptonuclear signaling and neuronal migration factor b	2.3224	0.0374976
ntmt1	N-terminal Xaa-Pro-Lys N-methyltransferase 1	1.88933	0.0214964
ntn4	Netrin 4	1.72838	0.0141732
ntng2	Netrin G2	3.45913	0.028532
nuak2	NUAK family, SNF1-like kinase, 2	1.77618	0.0132383
nudt12	Nudix (nucleoside diphosphate linked moiety X)-type motif 12	1.61383	0.0255846
nudt14	Nudix (nucleoside diphosphate linked moiety X)-type motif 14	-2.00943	0.0146643
nudt9	Nudix (nucleoside diphosphate linked moiety X)-type motif 9	-1.67387	0.00992398
nuf2	UF2 component of NDC80 kinetochore complex	-1.68836	0.00829897
numb	NUMB endocytic adaptor protein	-1.63413	0.0275749
nup50	Nucleoporin 50	-2.09229	0.0132949
nup54	Nucleoporin 54	-1.63805	0.0153983
nusap1	Nucleolar and spindle associated protein 1	-1.8972	0.0109225
nwd2	NACHT and WD repeat domain containing 2	1.59623	0.0199792
nxph4	Neurexophilin; May be signaling molecules that resemble neuropeptides.	2.07934	0.00460027
nyx	Nyctalopin	-1.8257	0.0495599
odc1	Ornithine decarboxylase 1; Belongs to the Orn/Lys/Arg decarboxylase class-II family.	-2.46227	0.00304097
ofd1	OFD1 centriole and centriolar satellite protein	-2.06627	0.00738653
ogdh	Oxoglutarate (alpha-ketoglutarate) dehydrogenase b (lipoamide)	-2.22915	0.0161877
osbpl7	Oxysterol-binding protein; Belongs to the OSBP family.	2.18563	0.00309108
osbpl8	Oxysterol-binding protein; Belongs to the OSBP family.	-1.50716	0.00501843
oscp1	Organic solute carrier partner 1	-1.88716	0.0226626
p2rx1	P2X purinoceptor; Receptor for ATP that acts as a ligand-gated ion channel.	2.75625	0.0182734
p2rx2	P2X purinoceptor; Receptor for ATP that acts as a ligand-gated ion channel.	-2.67443	0.0455483
pacsin3	Protein kinase C and casein kinase substrate in neurons 3	1.70422	0.0190517
pah	Phenylalanine hydroxylase	2.0318	0.0247297
panx2	Pannexin; Structural component of the gap junctions and the hemichannels; Belongs to the pannexin family.	2.48012	0.0108991
parp14	Poly [ADP-ribose] polymerase	1.51062	0.0260721
pask	PAS domain containing serine/threonine kinase	-1.94028	0.0179199
patj	PATJ crumbs cell polarity complex component	-1.50098	0.0327117
patl2	PAT1 homolog 2	1.82244	0.00304097
pax3	Paired box 3b	-1.69972	0.0289353
pax7	Paired box 7a	-2.89858	0.00379045
pax9	Paired box 9	2.33169	0.0198009
pbld	Phenazine biosynthesis like protein domain containing	-1.88014	0.0352371
pcdh15	Protocadherin-related 15a	1.51337	0.0126685
pcgf6	Polycomb group ring finger 6	-1.69731	0.020448
pcm1	Pericentriolar material 1	-2.05954	0.00270831
pcnx1	Pecanex 1	-2.28593	0.0108243
pcolce2	Procollagen C-endopeptidase enhancer 2b	1.62736	0.0314366
pcsk2	Proprotein convertase subtilisin/kexin type 2; Belongs to the peptidase S8 family.	2.23153	0.00379045
pcyox1l	Prenylcysteine oxidase 1 like	-1.66865	0.0297497
pde10a	Phosphodiesterase	1.95641	0.000837125
pde4d	Phosphodiesterase	1.52966	0.0269952
pde6c	Phosphodiesterase	1.98922	0.00112204
pde6d	Retinal rod rhodopsin-sensitive cGMP 3',5'-cyclic phosphodiesterase subunit delta; Promotes the release of prenylated target proteins from cellular membranes. Modulates the activity of prenylate [...]	-2.61627	0.00176002
pde9a	Phosphodiesterase	1.96683	0.00393927
pdzd2	PDZ domain containing 2	1.76248	0.0159008
pebp4	Phosphatidylethanolamine binding protein 4	2.76102	0.00114565
pemt	Phosphatidylethanolamine N-methyltransferase; Catalyzes the three sequential steps of the methylation pathway of phosphatidylcholine biosynthesis, the SAM-dependent methylation of phosphatidylet [...]	1.67879	0.0314334
penk	Proenkephalin a	2.30047	0.0128575
pgp	Phosphoglycolate phosphatase; Belongs to the HAD-like hydrolase superfamily.	-2.37907	0.00692341
phactr3	Phosphatase and actin regulator	1.80493	0.00233947
phax	Phosphorylated adaptor for RNA export	-1.59812	0.0140367
phf14	PHD finger protein 14	-1.58139	0.0128348
phkg1	Phosphorylase kinase, gamma 1a (muscle); Belongs to the protein kinase superfamily.	3.32415	0.0159918
phlda3	Pleckstrin homology-like domain, family A, member 3	2.0573	0.00363057
phldb3	PH domain-containing protein	1.73115	0.0315373
phtf2	Putative homeodomain transcription factor 2	-1.55418	0.0223704
phykpl	5-phosphohydroxy-L-lysine phospho-lyase; Belongs to the class-III pyridoxal-phosphate-dependent aminotransferase family.	-1.51195	0.0392778
pih1d2	PIH1 domain containing 2	-2.06637	0.0299516
pih1d3	PIH1 domain containing 3	-2.80779	0.0173575
pik3ip1	Phosphoinositide-3-kinase interacting protein 1	2.07389	0.010889
pip4p2	Phosphatidylinositol-4,5-bisphosphate 4-phosphatase; Catalyzes the hydrolysis of phosphatidylinositol-4,5- bisphosphate (PtdIns-4,5-P2) to phosphatidylinositol-4-phosphate (PtdIns-4-P).	1.55864	0.034154
pipox	Pipecolic acid oxidase	2.08065	0.0119008
pitx1	Homeobox protein	1.90478	0.0477716
pkd2	Polycystic kidney disease 2	-1.7579	0.0354248
pkib	Si:ch211-255i3.4	1.90083	0.0495599
pkp2	Plakophilin 2	1.82179	0.021778
pla1a	Phospholipase A1 member A	-1.97992	0.0266723
plb1	- -	-1.6311	0.0272407
plcb2	1-phosphatidylinositol 4,5-bisphosphate phosphodiesterase; The production of the second messenger molecules diacylglycerol (DAG) and inositol 1,4,5-trisphosphate (IP3) is mediated by activated p [...]	-2.81239	0.032509
plcb3	1-phosphatidylinositol 4,5-bisphosphate phosphodiesterase; The production of the second messenger molecules diacylglycerol (DAG) and inositol 1,4,5-trisphosphate (IP3) is mediated by activated p [...]	1.62912	0.00315753
plcg2	1-phosphatidylinositol 4,5-bisphosphate phosphodiesterase gamma; Mediates the production of the second messenger molecules diacylglycerol (DAG) and inositol 1,4,5-trisphosphate (IP3). Plays an i [...]	1.60801	0.00425543
plch2	Phosphoinositide phospholipase C	1.54742	0.0238762
plek2	Pleckstrin 2	2.47179	0.00125828
plg	Plasminogen; Belongs to the peptidase S1 family.	3.17561	4.49024e-05
pnp	Purine nucleoside phosphorylase; The purine nucleoside phosphorylases catalyze the phosphorolytic breakdown of the N-glycosidic bond in the beta- (deoxy)ribonucleoside molecules, with the format [...]	1.81358	0.00698431
poc5	POC5 centriolar protein homolog (Chlamydomonas)	-1.83536	0.015653
pofut2	Protein O-fucosyltransferase 2	-1.86757	0.0370382
pold3	Polymerase (DNA-directed), delta 3, accessory subunit	-2.11914	0.00486013
polq	Polymerase (DNA directed), theta	-1.63493	0.00823276
polr2i	DNA-directed RNA polymerase subunit; DNA-dependent RNA polymerase catalyzes the transcription of DNA into RNA using the four ribonucleoside triphosphates as substrates. ; Belongs to the archaeal [...]	-1.57652	0.00657334
ppara	Peroxisome proliferator-activated receptor alpha a	1.74175	0.0179011
ppef1	Serine/threonine-protein phosphatase	1.67146	0.014228
ppfia4	PTPRF interacting protein alpha 4	1.74326	0.0237286
ppfibp1	PPFIA binding protein 1b	-1.7112	0.00434268
ppil6	Peptidyl-prolyl cis-trans isomerase; PPIases accelerate the folding of proteins. It catalyzes the cis-trans isomerization of proline imidic peptide bonds in oligopeptides; Belongs to the cycloph [...]	-2.29499	0.0396373
ppl	Periplakin	2.05915	0.0211902
ppm1e	Protein phosphatase, Mg2+/Mn2+ dependent, 1E	-2.8615	0.00829897
ppp1r3f	CBM21 domain-containing protein	1.86912	0.00719311
ppp1r3g	Si:ch211-152c8.5	2.13073	0.0491467
ppp1r42	Protein phosphatase 1, regulatory subunit 42	-2.23059	0.0464085
ppp6c	Serine/threonine-protein phosphatase	-1.63353	0.0214108
prc1	Protein regulator of cytokinesis 1b	-1.64993	0.00404344
prex2	Phosphatidylinositol-3,4,5-trisphosphate-dependent Rac exchange factor 2	1.71841	0.02162
prkar2a	Protein kinase, cAMP-dependent, regulatory, type II, alpha A	-1.73031	6.956e-05
prkg2	cGMP-dependent protein kinase	1.77217	0.0258423
proser2	- -	2.69523	0.0020754
prpf31	PRP31 pre-mRNA processing factor 31 homolog (yeast)	-1.52765	0.00107144
prr16	Proline rich 16	1.61534	0.0356338
prss35	Serine protease 35	-1.99773	0.0165237
prtfdc1	Un-named sa821	-2.09912	0.0266486
psmf1	Proteasome inhibitor subunit 1	-2.06364	0.0253912
psph	Phosphoserine phosphatase	-2.38883	0.00494374
pstpip2	Proline-serine-threonine phosphatase interacting protein 2	1.67561	0.0188566
ptn	Pleiotrophin	-2.22455	0.0324958
ptpdc1	Protein tyrosine phosphatase domain containing 1a	-2.22881	0.00282684
ptpn2	Tyrosine-protein phosphatase non-receptor type	-1.64936	0.037438
ptprh	Protein tyrosine phosphatase receptor type H	-2.59809	0.00187511
pygl	Alpha-1,4 glucan phosphorylase; Phosphorylase is an important allosteric enzyme in carbohydrate metabolism. Enzymes from different sources differ in their regulatory mechanisms and in their natu [...]	1.95316	0.0195757
rab12	RAB12, member RAS oncogene family	-2.25891	0.00304097
rab15	RAB15, member RAS oncogene family	1.77052	0.0118518
rab23	RAB23, member RAS oncogene family	-2.42822	0.00233947
rab39b	Uncharacterized protein	2.01857	0.0220773
rabepk	Rab9 effector protein with kelch motifs	-2.10672	0.0281463
racgap1	Rac GTPase activating protein 1	-2.22299	0.00369885
rad54l	RAD54 like	-1.6736	0.0118518
rala	V-ral simian leukemia viral oncogene homolog Aa (ras related)	-1.83472	0.0128411
ralb	V-ral simian leukemia viral oncogene homolog Ba (ras related)	-1.65242	0.0347346
ralgps2	Ral GEF with PH domain and SH3 binding motif 2	-1.77345	0.0311602
ranbp10	RAN binding protein 10	-1.85007	0.0271443
rasgef1b	RasGEF domain family member 1B	1.55305	0.0291203
rasl11a	RAS-like, family 11, member A	1.70738	0.036778
rassf9	Ras association domain family member 9	2.04788	0.00494374
rax	Retinal homeobox gene 3	2.34529	0.0370382
rbbp6	Uncharacterized protein	-1.82324	0.0315104
rbm41	RNA binding motif protein 41	-1.79404	0.0420942
rbm43	Uncharacterized protein	-1.75391	0.0291489
rcan3	Regulator of calcineurin 3	1.99044	0.00956978
rcvrn	Recoverin a	1.57315	0.0327065
rem2	RAS (RAD and GEM)-like GTP binding 2	2.22885	0.00626937
rer1	Protein RER1; Involved in the retrieval of endoplasmic reticulum membrane proteins from the early Golgi compartment.	-2.17289	0.00480264
ret	Proto-oncogene tyrosine-protein kinase receptor Ret; Receptor tyrosine-protein kinase involved in numerous cellular mechanisms including cell proliferation, neuronal navigation, cell migration, [...]	2.32961	0.00357215
rfx1	Regulatory factor X, 1b (influences HLA class II expression)	-1.62655	0.0397459
rfx2	Regulatory factor X, 2 (influences HLA class II expression)	-2.36846	0.00441807
rfx3	Regulatory factor X, 3 (influences HLA class II expression)	-2.12983	0.0254302
rgs11	Regulator of G protein signaling 11	1.54357	0.0121237
rhbdd3	Rhomboid domain containing 3	-1.68821	0.00802755
rhbdl1	Rhomboid-related protein 1; May be involved in regulated intramembrane proteolysis and the subsequent release of functional polypeptides from their membrane anchors; Belongs to the peptidase S54 [...]	2.67566	0.030356
rhoq	Ras homolog family member Q	1.52379	0.0172502
rhpn1	Rhophilin, Rho GTPase binding protein 1	-1.53857	9.18198e-05
rhpn2	Rhophilin, Rho GTPase binding protein 2	2.0883	0.00151912
riiad1	Uncharacterized protein	-2.36169	0.0464486
ripor2	RHO family interacting cell polarization regulator 2	1.68127	0.0139845
ripor3	RIPOR family member 3	1.63428	0.000916896
rnf123	Ring finger protein 123	-1.90582	0.0314334
rnf41	Ring finger protein 41	-1.55292	0.0148922
rnf44	Ring finger protein 44	-1.94668	0.0273939
rnmt	mRNA cap guanine-N7 methyltransferase	-1.74023	0.00494374
robo1	Roundabout, axon guidance receptor, homolog 1 (Drosophila)	2.27021	0.0364005
rp2	Protein XRP2; Acts as a GTPase-activating protein (GAP) for tubulin in concert with tubulin-specific chaperone C, but does not enhance tubulin heterodimerization.	-2.06997	0.00724849
rpp38	Ribonuclease P/MRP 38 subunit	1.58589	0.00352462
rsph1	Radial spoke head component 1	-2.3436	0.0036496
rsph9	Radial spoke head 9 homolog	-2.28937	0.0433877
rspo1	R-spondin 1	3.50219	0.0368734
rspo2	R-spondin 2	2.75922	0.016284
rxfp1	Relaxin family peptide receptor 1	2.04764	0.0118518
rybp	RING1 and YY1 binding protein b	-2.23597	0.000212126
sall2	Si:ch211-212k18.5	2.33761	0.0438866
sall4	Spalt-like transcription factor 4	2.052	0.00529686
samd14	Sterile alpha motif domain containing 14	2.56314	0.00990772
samd4a	Sterile alpha motif domain containing 4A	-2.40623	0.0139845
sardh	Sarcosine dehydrogenase	1.67698	0.0462919
sass6	SAS-6 centriolar assembly protein	-1.75148	0.0139741
sbno2	Strawberry notch homolog 2	-1.81138	0.00393927
sbspon	Somatomedin B and thrombospondin type 1 domain containing	2.1486	0.0272544
scg5	Secretogranin V	1.669	0.0395652
scrn2	Secernin 2	2.06282	0.00958682
sdccag8	Serologically defined colon cancer antigen 8	-1.71257	0.0190896
sdhaf1	Succinate dehydrogenase complex assembly factor 1; Belongs to the complex I LYR family.	-2.29217	0.0300566
sebox	Homeobox domain-containing protein	1.94313	0.0393507
sec16b	Protein transport protein sec16; Plays a role in the organization of the endoplasmic reticulum exit sites (ERES), also known as transitional endoplasmic reticulum (tER). Required for secretory c [...]	1.6902	0.0125069
sema3d	Sema domain, immunoglobulin domain (Ig), short basic domain, secreted, (semaphorin) 3D; Belongs to the semaphorin family.	2.08237	0.0396373
sergef	Secretion regulating guanine nucleotide exchange factor	-2.28302	0.024084
serp2	Stress-associated endoplasmic reticulum protein; May interact with target proteins during translocation into the lumen of the endoplasmic reticulum. May protect unfolded target proteins against [...]	1.55457	0.0136228
setd1b	SET domain containing 1B, histone lysine methyltransferase a	-1.97604	0.0321991
sgip1	SH3 domain GRB2 like endophilin interacting protein 1	-1.89279	0.0464436
sgpp2	Sphingosine-1-phosphate phosphatase 2	2.75022	0.0121981
sgtb	Small glutamine-rich tetratricopeptide repeat (TPR)-containing, beta	1.60398	0.0280003
sh2d5	SH2 domain containing 5	1.84186	0.00319468
sh3glb1	SH3-domain GRB2-like endophilin B1a	-1.88834	0.0359115
shmt2	Serine hydroxymethyltransferase; Interconversion of serine and glycine. ; Belongs to the SHMT family.	-1.58312	0.0042314
shroom2	Shroom family member 2	-1.56334	0.0162021
shtn1	Shootin 1	2.16007	0.0173494
ska1	Spindle and kinetochore associated complex subunit 1	-1.83907	0.00435376
skiv2l	SKI2 homolog, superkiller viralicidic activity 2-like	-1.93701	0.0279951
slc12a8	Solute carrier family 12 member 8	2.15228	0.00382561
slc13a3	Solute carrier family 13 member 3	1.51851	0.0432758
slc16a10	Solute carrier family 16 member 10	-2.36469	4.69713e-05
slc16a4	Solute carrier family 16 member 4	2.66879	0.0207568
slc1a7	Amino acid transporter	2.49265	0.0366422
slc22a31	Solute carrier family 22 member 31	1.942	0.00494374
slc25a14	Solute carrier family 25 member 14; Belongs to the mitochondrial carrier (TC 2.A.29) family.	-1.91085	0.0132383
slc25a4	Solute carrier family 25 member 4; Belongs to the mitochondrial carrier (TC 2.A.29) family.	2.60309	0.0231393
slc26a9	Solute carrier family 26 member 9; DIDS- and thiosulfate- sensitive anion exchanger mediating chloride, sulfate and oxalate transport. ; Belongs to the SLC26A/SulP transporter (TC 2.A.53) family [...]	2.04202	0.0464559
slc2a9	Solute carrier family 2 member 9; Belongs to the major facilitator superfamily. Sugar transporter (TC 2.A.1.1) family.	2.61133	0.00466128
slc35d3	Solute carrier family 35 member D3	3.64617	3.98763e-05
slc37a1	Solute carrier family 37 member 1	-1.54796	0.0272209
slc38a8	Solute carrier family 38 member 8a	1.60554	0.0256975
slc44a4	Solute carrier family 44 member 4; Belongs to the CTL (choline transporter-like) family.	-1.85295	0.0413787
slc45a1	Solute carrier family 45 member 1	2.81333	0.00243932
slc45a4	Solute carrier family 45 member 4	1.75012	0.0260721
slc4a3	Anion exchange protein	1.89979	0.0408917
slc4a5	Anion exchange protein	-1.58965	0.0218529
slc5a2	Solute carrier family 5 member 2; Belongs to the sodium:solute symporter (SSF) (TC 2.A.21) family.	1.88544	0.00445616
slc6a11	Transporter; Belongs to the sodium:neurotransmitter symporter (SNF) (TC 2.A.22) family.	1.72714	0.0219626
slc6a20	Transporter; Belongs to the sodium:neurotransmitter symporter (SNF) (TC 2.A.22) family.	2.467	0.036728
slc7a10	Solute carrier family 7 member 10b	1.58099	0.0381172
slc7a14	Solute carrier family 7 member 14b	2.66789	0.00243932
slc7a4	Solute carrier family 7 member 4	2.74168	0.0208193
slit2	Slit homolog 2 (Drosophila)	2.07428	0.00840637
slk	STE20-like kinase a	-1.8215	0.0118518
sln	- -	2.21035	0.0326178
smad9	Mothers against decapentaplegic homolog	1.52245	0.0118518
snap91	ENTH domain-containing protein	1.85014	0.0101169
sncb	Beta-synuclein; Belongs to the synuclein family.	1.99944	0.00964922
snrk	SNF related kinase a	-2.15057	0.0094159
snx25	Sorting nexin 25	-2.33117	0.0122482
snx33	Sorting nexin	1.56307	0.0157586
soga3	SOGA family member 3a	2.99397	0.00233947
sost	Sclerostin	1.7438	0.0395652
sox5	SRY-box transcription factor 5	2.01307	0.00583216
spag1	Uncharacterized protein	-2.41451	0.00640952
spag17	Uncharacterized protein	-2.29022	0.0121035
spata7	Spermatogenesis associated 7	-1.82888	0.0118518
spc25	SPC25 component of NDC80 kinetochore complex	-1.73358	0.0325119
spdl1	Protein Spindly; Required for the localization of dynein and dynactin to the mitotic kintochore. Dynein is believed to control the initial lateral interaction between the kinetochore and spindle [...]	-2.02286	0.0283887
spdya	Speedy/RINGO cell cycle regulator family member A	-2.37963	0.00451135
spef1	Zgc:66426	-2.09193	0.045791
[truncated: 159 more rows]

## Sheet: Supplementary Table S2c
Supplementary Table S2c. Protein-Protein interaction imput list (NormalF vs WILD)				Legend
input protein term	annotation	log2FoldChange	padj	NormalF, Normal Farmed group; WILD, wild group
apoa4	Apolipoprotein A-Ib	-3.35555	0.0480632	log2FoldChange, adjusted P value
arhgef33	- -	2.70257	0.0104981	padj, Bonferroni or Benjamini adjusted P value
cda	Cytidine deaminase; This enzyme scavenges exogenous and endogenous cytidine and 2'-deoxycytidine for UMP synthesis; Belongs to the cytidine and deoxycytidylate deaminase family.	-2.93359	0.0147579
cnn1	Calponin; Thin filament-associated protein that is implicated in the regulation and modulation of smooth muscle contraction. It is capable of binding to actin, calmodulin, troponin C and tropomy [...]	-2.33937	0.000448861
col4a1	Collagen, type IV, alpha 1	-1.78978	0.00039132
col4a2	Uncharacterized protein	-1.79708	0.0102451
dhx58	DEXH (Asp-Glu-X-His) box polypeptide 58	-1.92816	0.0171688
dpep1	Dipeptidase; Belongs to the metallo-dependent hydrolases superfamily. Peptidase M19 family.	1.84505	0.0212379
f2rl3	F2R like thrombin or trypsin receptor 3; Belongs to the G-protein coupled receptor 1 family.	3.02787	0.0033703
fcer1a	Ig-like domain-containing protein	-2.89755	0.00858484
flt3	Fms-related tyrosine kinase 3; Belongs to the protein kinase superfamily. Tyr protein kinase family. CSF-1/PDGF receptor subfamily.	-1.93008	0.0376879
lgals3bp	Zgc:112492	-3.18515	0.000789366
LOC111217137	zf-3CxxC domain-containing protein	-2.4574	0.00863876
LOC111217242	Glutamate receptor, ionotropic, kainate 1a	2.26132	0.0315319
LOC111217440	Coronin; Belongs to the WD repeat coronin family.	-2.21972	0.0104981
LOC111217703	Uncharacterized protein; Belongs to the TRAFAC class myosin-kinesin ATPase superfamily. Myosin family.	-2.63522	0.0033703
LOC111217741	Uncharacterized protein	-2.86663	0.0448222
LOC111218201	HEPN domain-containing protein	-1.6432	0.0228132
LOC111218282	Collagen, type V, alpha 2a	-1.95017	0.0280738
LOC111218745	Insulin-like growth factor binding protein 2b	2.39363	0.0228132
LOC111219398	Complement C1q B chain	-2.25101	0.0373063
LOC111219404	Cysteine and glycine-rich protein 1b	-2.19944	0.0228132
LOC111219718	Collagen, type I, alpha 1b	-2.07609	0.0247228
LOC111220070	Uncharacterized protein	-3.53474	0.00545622
LOC111221167	Protein tyrosine phosphatase receptor type C	-1.94981	0.00545622
LOC111221444	Uncharacterized protein; Belongs to the TRAFAC class dynamin-like GTPase superfamily. Dynamin/Fzo/YdjA family.	-1.94486	0.0464156
LOC111222344	Cytochrome b-245 light chain; Critical component of the membrane-bound oxidase of phagocytes that generates superoxide. Associates with NOX3 to form a functional NADPH oxidase constitutively gen [...]	-1.62246	0.0237559
LOC111222546	V-ets avian erythroblastosis virus E26 oncogene homolog 1; Transcription factor; Belongs to the ETS family.	-1.64917	0.0390043
LOC111223161	Family with sequence similarity 49 member A, like	-2.43356	0.0136017
LOC111223373	- -	-2.29989	0.00331255
LOC111223519	Uncharacterized protein	-1.70071	0.0405383
LOC111223728	- -	-2.80155	0.000917263
LOC111223786	- -	-1.67437	0.0247228
LOC111224061	Sodium channel, voltage-gated, type IV, beta a	-2.52181	0.0413161
LOC111224238	C1q and TNF related 4	-2.76668	0.00786119
LOC111226654	SH2 domain containing 1A duplicate b	-1.9102	0.0300603
LOC111226842	IF rod domain-containing protein; Belongs to the intermediate filament family.	1.87049	0.0227711
LOC111226868	- -	-1.99875	0.0494986
LOC111226915	- -	-3.0127	0.000384328
LOC111227989	SCY domain-containing protein	-1.52225	0.0467212
LOC111228022	Fibronectin type-III domain-containing protein	-2.36511	0.0377327
LOC111228023	- -	-2.76203	0.0033703
LOC111228094	SAM domain-containing protein	-2.42743	0.000152725
LOC111229228	Si:dkey-76b14.2	-2.03305	0.0480632
LOC111229398	C-type lectin domain-containing protein	-3.1145	0.0033703
LOC111230024	- -	-2.2082	0.0293319
LOC111230244	Neuronal pentraxin 1 like	-4.02021	3.84575e-14
LOC111230594	Fatty acid binding protein 10b, liver basic	4.51586	0.0247228
LOC111231168	Mannose receptor C-type 1	-3.16607	0.0420893
LOC111231211	- -	-1.81732	0.0102451
LOC111231436	Fatty acid binding protein 2, intestinal; Belongs to the calycin superfamily. Fatty-acid binding protein (FABP) family.	-1.92405	0.0390043
LOC111232703	Sodium/hydrogen exchanger; Belongs to the monovalent cation:proton antiporter 1 (CPA1) transporter (TC 2.A.36) family.	2.67166	0.0499113
LOC111232852	Ig_4 domain-containing protein	-2.17647	0.0467212
LOC111233438	Galactosylgalactosylxylosylprotein 3-beta-glucuronosyltransferase; Belongs to the glycosyltransferase 43 family.	1.92249	0.0369067
LOC111234048	- -	-2.55153	0.0369067
LOC111234263	- -	-2.21449	0.00134713
LOC111234727	Troponin C type 2 (fast)	1.73925	0.0244824
LOC111235606	Si:dkey-185m8.2	-2.09218	0.0205211
LOC111235725	- -	-2.49382	0.0300603
LOC111235860	Rac family small GTPase 2	-1.88139	0.0393729
LOC111236074	- -	-2.59124	0.0228132
LOC111237303	- -	-2.20304	0.0445774
LOC111238387	Spi-1 proto-oncogene b	-2.95737	0.0068393
LOC111238774	Complement 4B (Chido blood group)	-2.17418	0.0247228
LOC111239688	- -	-2.45115	0.043056
LOC111240372	Galectin	-2.57907	0.0244824
marcks	Myristoylated alanine-rich protein kinase C substrate a	-1.97029	0.0154956
nid1	Nidogen 1a	-1.74114	0.0390043
pld4	Phospholipase D family member 4	-2.05611	0.0390043
plg	Plasminogen; Belongs to the peptidase S1 family.	2.43552	0.0033703
pnp	Purine nucleoside phosphorylase; The purine nucleoside phosphorylases catalyze the phosphorolytic breakdown of the N-glycosidic bond in the beta- (deoxy)ribonucleoside molecules, with the format [...]	1.58492	0.0390043
ptpn6	Protein tyrosine phosphatase non-receptor type 6	-1.99862	0.0154956
slc35d3	Solute carrier family 35 member D3	2.48464	0.0124217
zc3h12d	C3H1-type domain-containing protein	-2.92005	0.0124217
